# Supplementary material for: RNA-Seq Analysis of Pubertal Mammary Epithelial Cells Reveals Novel n-3 Polyunsaturated Fatty Acid Transcriptomic Changes in the fat-1 Mouse Model
Source: Nutrients. 2024 Nov 17;16(22):3925. doi: 10.3390/nu16223925 (PMC11597760; doi:10.3390/nu16223925)
Supplement: Supplementary file 1 [file nutrients-16-03925-s001.zip]

Archive with 1 entries (1 files):
- nutrients-3290568-supplementary.xlsx
