# Supplementary material for: RNA-Seq Analysis of Pubertal Mammary Epithelial Cells Reveals Novel n-3 Polyunsaturated Fatty Acid Transcriptomic Changes in the fat-1 Mouse Model
Source: Nutrients. 2024 Nov 17;16(22):3925. doi: 10.3390/nu16223925 (PMC11597760; doi:10.3390/nu16223925)
Supplement: Supplementary file 1 [file nutrients-16-03925-s001.zip › nutrients-3290568-supplementary.xlsx]

## Sheet: S1.edgeR_adjusted_pvalue_list
Supplementary Table S1: Gene ID in edgeR adjusted p value 0.05 or below
Gene ID	logFC	logCPM	p value	FDR
MSTRG.11276	-15.5114	3.77709	2.16e-26	6.62e-22
MSTRG.11653	-2.70126	4.18152	7.03e-13	1.08e-08
ENSMUSG00000107552|Gm44096	7.19263	-4.26122	4.06e-12	4.16e-08
MSTRG.9464|Gm20683	-10.0923	-1.60393	2.11e-11	1.62e-07
MSTRG.7994|Galr3	-6.99652	-4.4291	1.85e-10	1.14e-06
MSTRG.9001|Nrip1	3.58166	1.83703	1.87e-08	9.55e-05
MSTRG.3528	-4.10543	5.6098	2.43e-08	0.000106634
MSTRG.17175|Uso1	2.09842	4.83417	9.43e-08	0.000361538
MSTRG.5709|Gpld1	-5.17925	-0.218433	1.39e-07	0.000474392
MSTRG.20032|4931406P16Rik	-1.71477	5.0696	2.13e-07	0.000654381
ENSMUSG00000080880|Gm14278	2.69456	-3.83215	2.51e-07	0.000698954
MSTRG.11998	2.05401	-0.531675	4.46e-07	0.00114133
MSTRG.4821	2.45772	1.21103	8.6e-07	0.00202947
MSTRG.10676	2.57626	5.05006	2.15e-06	0.00446879
MSTRG.22335|Pdpr	-3.08174	-0.00904864	2.22e-06	0.00446879
ENSMUSG00000037996|Slc24a2	3.71555	-4.42637	2.33e-06	0.00446879
MSTRG.16216	2.23489	0.404006	2.52e-06	0.00454693
MSTRG.3554	-1.67899	4.92385	8.82e-06	0.0150284
MSTRG.19063	5.76087	5.05814	1.09e-05	0.0176581
MSTRG.8087	-3.92596	3.87532	1.38e-05	0.0202858
MSTRG.15163	-3.00307	8.73133	1.39e-05	0.0202858
ENSMUSG00000064796|Terc	2.80394	-4.34723	1.6e-05	0.0222712
ENSMUSG00000106271|Gm43752	2.28789	-2.49081	1.88e-05	0.0238752
MSTRG.11904|Mllt10	-2.19114	4.83541	1.94e-05	0.0238752
MSTRG.17107	-4.39226	-1.63891	1.95e-05	0.0238752
MSTRG.4272	8.22486	3.95426	2.27e-05	0.0267905
MSTRG.20754|Gm16464	-2.45582	-3.04843	2.45e-05	0.0271144
MSTRG.357	-2.02568	4.31333	2.47e-05	0.0271144
MSTRG.3554|Rpa1	1.14425	5.17917	2.58e-05	0.0272854
MSTRG.8926|Gm28037	2.47038	-0.907058	3.97e-05	0.0405952
MSTRG.13260|Soga1	2.52765	-0.519367	4.8e-05	0.0475255

## Sheet: S2.DESEQ2_ adjusted_pvalue_list
Supplementary Table S2: Gene ID in DESeq2 adjusted p value 0.05 or below
Gene ID	baseMean	log2FoldChange	lfcSE	stat	p value	padj
MSTRG.11276	2904.37	-14.9726	1.37736	-10.8705	1.59e-27	5.81e-23
MSTRG.11653	3830.95	-2.69978	0.25651	-10.525	6.62e-26	1.21e-21
MSTRG.3554|Rpa1	7656.56	1.14434	0.112022	10.2153	1.69e-24	2.06e-20
MSTRG.19429	11850.3	-30	3.90677	-7.67898	1.6e-14	1.34e-10
MSTRG.3580	7259.69	-29.9331	3.90677	-7.66184	1.83e-14	1.34e-10
MSTRG.19166	1738.68	-27.9659	3.90679	-7.15829	8.17e-13	4.97e-09
MSTRG.24250	1934.41	27.4694	3.90678	7.03122	2.05e-12	1.07e-08
MSTRG.9001|Nrip1	753.233	3.5823	0.515001	6.95591	3.5e-12	1.46e-08
MSTRG.22344|Glg1	23835	-0.566958	0.0815474	-6.9525	3.59e-12	1.46e-08
MSTRG.20032|4931406P16Rik	7100.08	-1.71645	0.249882	-6.86905	6.46e-12	2.36e-08
MSTRG.1841	1667.41	26.5981	3.90679	6.80818	9.88e-12	3.28e-08
MSTRG.22996	984.827	-26.4305	3.90681	-6.76525	1.33e-11	4.05e-08
MSTRG.9464|Gm20683	67.4745	-9.54477	1.4742	-6.47456	9.51e-11	2.59e-07
MSTRG.2821|Tbc1d10a	3749.12	0.911279	0.140908	6.46718	9.98e-11	2.59e-07
MSTRG.17175|Uso1	6027.65	2.10085	0.325324	6.4577	1.06e-10	2.59e-07
MSTRG.3528	10353.1	-4.11072	0.645902	-6.36432	1.96e-10	4.47e-07
MSTRG.4684|Arl4a	4309.55	1.095	0.174047	6.29141	3.15e-10	6.75e-07
MSTRG.5709|Gpld1	180.259	-5.20083	0.834858	-6.2296	4.68e-10	9.48e-07
MSTRG.4272	3272.61	8.23235	1.32463	6.21483	5.14e-10	9.87e-07
MSTRG.7166|Xpo4	8052.22	1.07093	0.173174	6.18411	6.25e-10	1.14e-06
MSTRG.15690|Med8	2658.93	0.668286	0.108308	6.17022	6.82e-10	1.19e-06
MSTRG.7669|Vps13b	7404.64	0.840462	0.136587	6.15332	7.59e-10	1.26e-06
MSTRG.4821	487.099	2.4569	0.400667	6.13202	8.68e-10	1.38e-06
MSTRG.14033|Arfip1	3634.66	-1.32849	0.218471	-6.08085	1.2e-09	1.82e-06
MSTRG.11998	144.289	2.05661	0.351905	5.84422	5.09e-09	7.43e-06
MSTRG.16216	277.457	2.23839	0.392539	5.70235	1.18e-08	1.66e-05
MSTRG.19063	7016.23	5.75291	1.02104	5.63438	1.76e-08	2.37e-05
MSTRG.4339|Tmc8	691.652	-1.71532	0.305499	-5.61481	1.97e-08	2.56e-05
MSTRG.17919|Gigyf1	6859.89	-0.815789	0.146988	-5.55005	2.86e-08	3.59e-05
MSTRG.254	16681.8	14.027	2.58732	5.42143	5.91e-08	6.99e-05
MSTRG.22028	1363.34	-8.30076	1.5313	-5.42074	5.94e-08	6.99e-05
MSTRG.21513	523.224	-6.67542	1.24416	-5.36542	8.08e-08	9.21e-05
MSTRG.2342|Dohh	2295.58	1.15945	0.218186	5.31406	1.07e-07	0.000118551
MSTRG.22335|Pdpr	208.221	-3.08198	0.587016	-5.25026	1.52e-07	0.00016302
MSTRG.3554	6416.8	-1.67798	0.32034	-5.23814	1.62e-07	0.000169117
MSTRG.10676	7002.33	2.57675	0.49807	5.17347	2.3e-07	0.000232928
MSTRG.7437|Rbm26	4397.85	0.945307	0.183413	5.15399	2.55e-07	0.000251503
MSTRG.8087	3102.83	-3.92806	0.768141	-5.11372	3.16e-07	0.000303344
MSTRG.9223|Map3k4	1232.92	5.05221	0.993183	5.08688	3.64e-07	0.000340585
MSTRG.53|Cspp1	3412.64	-0.475849	0.0937956	-5.07325	3.91e-07	0.000356778
MSTRG.4111|Gpatch8	5719.24	1.42022	0.281238	5.04988	4.42e-07	0.000393471
MSTRG.21446	2641.8	-1.52348	0.30507	-4.99389	5.92e-07	0.000514158
ENSMUSG00000107552|Gm44096	9.02035	6.61122	1.32836	4.97698	6.46e-07	0.000533067
MSTRG.12387|Baz2b	3073.12	-0.839136	0.168639	-4.97595	6.49e-07	0.000533067
MSTRG.4821|Gm47305	7722.71	5.19041	1.0436	4.97356	6.57e-07	0.000533067
MSTRG.14190	7470.57	-6.40448	1.29023	-4.96384	6.91e-07	0.00054827
MSTRG.18706|Rn7s6	1208.13	5.18138	1.05383	4.91673	8.8e-07	0.000683253
MSTRG.357	4196.06	-2.02487	0.419207	-4.83024	1.36e-06	0.00103675
MSTRG.10066|Clpp	1934.74	1.09712	0.230072	4.76861	1.86e-06	0.00138152
MSTRG.7994|Galr3	7.84815	-6.44114	1.35801	-4.74306	2.11e-06	0.00153643
MSTRG.17107	65.9077	-4.42292	0.933398	-4.73852	2.15e-06	0.00154046
MSTRG.15163	89808.3	-3.00283	0.640678	-4.68697	2.77e-06	0.00194589
MSTRG.11904|Mllt10	6029.74	-2.19079	0.468276	-4.67842	2.89e-06	0.00199052
MSTRG.4812|Rn7s1	10029.5	4.30389	0.928667	4.63448	3.58e-06	0.00241815
MSTRG.19923|Hnrnpl	19243	0.510245	0.111362	4.58187	4.61e-06	0.00305763
MSTRG.19398	1307.07	-3.97525	0.871907	-4.55926	5.13e-06	0.00334516
MSTRG.2019	3553.53	-1.62381	0.35948	-4.5171	6.27e-06	0.00401354
MSTRG.5109	1727.35	9.88657	2.19717	4.49969	6.81e-06	0.00428176
MSTRG.19046|Tpt1-ps3	5162.82	4.17392	0.934673	4.46565	7.98e-06	0.00493729
MSTRG.7437|Gm17066	119.93	1.37321	0.308395	4.45278	8.48e-06	0.00515555
MSTRG.18706|Gm47304	555.773	6.41004	1.45464	4.4066	1.05e-05	0.00628164
MSTRG.24688|Morc4	888.797	0.901648	0.20584	4.38034	1.18e-05	0.00697441
MSTRG.11653|Sfr1	15650.1	0.556658	0.127396	4.3695	1.25e-05	0.00721336
MSTRG.3436|Per1	15289.6	-0.694291	0.15936	-4.35674	1.32e-05	0.00752739
MSTRG.13260|Soga1	145.403	2.52958	0.581915	4.347	1.38e-05	0.0077482
MSTRG.9396	4547.62	-3.03586	0.699508	-4.34	1.42e-05	0.00787813
MSTRG.8926|Gm28037	110.864	2.4731	0.576038	4.2933	1.76e-05	0.00958807
MSTRG.11229|B3gat3	1484.8	1.79175	0.419427	4.27189	1.94e-05	0.0104013
MSTRG.10604|Pcdha9	6.93355	6.2349	1.46142	4.26632	1.99e-05	0.0105099
ENSMUSG00000080880|Gm14278	12.8553	2.74089	0.649025	4.22309	2.41e-05	0.0125621
MSTRG.10046|Plin3	3598.86	3.66552	0.87161	4.20546	2.61e-05	0.0133916
MSTRG.7669	3937.39	-1.71497	0.413611	-4.14634	3.38e-05	0.0171222
MSTRG.14172|Pbxip1	2818.3	1.79555	0.437396	4.10509	4.04e-05	0.0202037
MSTRG.5860	460.473	-3.16596	0.772461	-4.09854	4.16e-05	0.0205024
MSTRG.18275|Gm3294	7.48033	-6.37234	1.55618	-4.09487	4.22e-05	0.0205527
MSTRG.6981|Pnp	6052.35	-1.64036	0.403763	-4.06269	4.85e-05	0.0232213
MSTRG.17157	719.699	-1.46168	0.359988	-4.06036	4.9e-05	0.0232213
ENSMUSG00000106271|Gm43752	35.6155	2.29746	0.571912	4.01715	5.89e-05	0.0275589
MSTRG.19773	9856.51	-4.21189	1.05231	-4.0025	6.27e-05	0.0289518
MSTRG.13702|Phc3	1175.94	-2.05632	0.515194	-3.99136	6.57e-05	0.029669
MSTRG.10856	16413.8	-2.12271	0.531904	-3.99078	6.59e-05	0.029669
MSTRG.21317|Dhcr7	495.301	-4.23104	1.06128	-3.98672	6.7e-05	0.0298138
ENSMUSG00000022469|Rapgef3	1073.9	-0.375299	0.0947452	-3.96114	7.46e-05	0.0327956
MSTRG.1701	9643.19	-0.409638	0.103529	-3.95674	7.6e-05	0.0330083
MSTRG.20754|Gm16464	23.5855	-2.47551	0.627835	-3.94292	8.05e-05	0.0345575
MSTRG.23077	330.256	6.53606	1.66488	3.92585	8.64e-05	0.0359543
MSTRG.20778|Rrp8	578.047	1.93158	0.492205	3.92434	8.7e-05	0.0359543
MSTRG.9845|Gm7030	47.4414	3.31589	0.845145	3.92346	8.73e-05	0.0359543
MSTRG.7973|Csf2rb2	1708.21	-2.95644	0.753741	-3.92235	8.77e-05	0.0359543
MSTRG.13571	11001.7	2.48979	0.636125	3.914	9.08e-05	0.0368086
MSTRG.5869	9804.26	-1.10607	0.284369	-3.88956	0.000100427	0.0402721
ENSMUSG00000117781|Gm17266	4.6852	-5.69637	1.46981	-3.87559	0.000106366	0.0421902
MSTRG.12635|Prdm11	417.027	-1.04814	0.270718	-3.87169	0.000108083	0.0424105
MSTRG.20733	1540.89	-0.773409	0.200105	-3.86502	0.00011108	0.0431226
MSTRG.9392	16498.4	-0.603728	0.157121	-3.84245	0.000121814	0.0461938
MSTRG.12842|Stard9	805.044	2.14292	0.557789	3.84181	0.00012213	0.0461938
MSTRG.16209|Chchd2-ps	29.8037	1.60689	0.418459	3.84001	0.000123029	0.0461938
MSTRG.13670|Gm7536	5282.64	0.506354	0.131933	3.83797	0.000124055	0.0461938
MSTRG.2870	3640.53	4.79476	1.25392	3.8238	0.000131408	0.0484378
MSTRG.12943	2256.31	3.10225	0.812599	3.81769	0.000134705	0.0490244
MSTRG.9194|Gm2808	282.783	-3.66747	0.961103	-3.8159	0.000135686	0.0490244

## Sheet: S3.edgeR_unadjusted_pvalue_list
Supplementary Table S3: Gene ID in edgeR unadjusted p value 0.05 or below
Gene ID	logFC	logCPM	p value
MSTRG.11276	-15.5114	3.77709	2.16e-26
MSTRG.11653	-2.70126	4.18152	7.03e-13
ENSMUSG00000107552|Gm44096	7.19263	-4.26122	4.06e-12
MSTRG.9464|Gm20683	-10.0923	-1.60393	2.11e-11
MSTRG.7994|Galr3	-6.99652	-4.4291	1.85e-10
MSTRG.9001|Nrip1	3.58166	1.83703	1.87e-08
MSTRG.3528	-4.10543	5.6098	2.43e-08
MSTRG.17175|Uso1	2.09842	4.83417	9.43e-08
MSTRG.5709|Gpld1	-5.17925	-0.218433	1.39e-07
MSTRG.20032|4931406P16Rik	-1.71477	5.0696	2.13e-07
ENSMUSG00000080880|Gm14278	2.69456	-3.83215	2.51e-07
MSTRG.11998	2.05401	-0.531675	4.46e-07
MSTRG.4821	2.45772	1.21103	8.6e-07
MSTRG.10676	2.57626	5.05006	2.15e-06
MSTRG.22335|Pdpr	-3.08174	-0.00904864	2.22e-06
ENSMUSG00000037996|Slc24a2	3.71555	-4.42637	2.33e-06
MSTRG.16216	2.23489	0.404006	2.52e-06
MSTRG.3554	-1.67899	4.92385	8.82e-06
MSTRG.19063	5.76087	5.05814	1.09e-05
MSTRG.8087	-3.92596	3.87532	1.38e-05
MSTRG.15163	-3.00307	8.73133	1.39e-05
ENSMUSG00000064796|Terc	2.80394	-4.34723	1.6e-05
ENSMUSG00000106271|Gm43752	2.28789	-2.49081	1.88e-05
MSTRG.11904|Mllt10	-2.19114	4.83541	1.94e-05
MSTRG.17107	-4.39226	-1.63891	1.95e-05
MSTRG.4272	8.22486	3.95426	2.27e-05
MSTRG.20754|Gm16464	-2.45582	-3.04843	2.45e-05
MSTRG.357	-2.02568	4.31333	2.47e-05
MSTRG.3554|Rpa1	1.14425	5.17917	2.58e-05
MSTRG.8926|Gm28037	2.47038	-0.907058	3.97e-05
MSTRG.13260|Soga1	2.52765	-0.519367	4.8e-05
MSTRG.9223|Map3k4	5.04751	2.54458	5.45e-05
MSTRG.16209|Chchd2-ps	1.59693	-2.73462	6.16e-05
MSTRG.4339|Tmc8	-1.71623	1.71417	6.88e-05
MSTRG.4821|Gm47305	5.19161	5.19172	7.03e-05
MSTRG.4111|Gpatch8	1.42117	4.75949	7.11e-05
MSTRG.21513	-6.65865	1.31256	8e-05
MSTRG.4812|Rn7s1	4.30514	5.5691	9.06e-05
MSTRG.9396	-3.0302	4.42426	9.87e-05
MSTRG.14033|Arfip1	-1.3291	4.10539	0.000112794
MSTRG.18706|Rn7s6	5.17999	2.51732	0.000114446
MSTRG.6068	2.23741	-3.37133	0.000134333
MSTRG.10856	-2.12497	6.28157	0.000140607
MSTRG.19398	-3.97086	2.62935	0.000141954
MSTRG.2019	-1.62615	4.07127	0.00014846
MSTRG.19046|Tpt1-ps3	4.17071	4.60823	0.00016732
MSTRG.7437|Gm17066	1.37209	-0.792624	0.000167598
MSTRG.18577|9130019P16Rik	-2.05844	-4.104	0.000172963
MSTRG.9845|Gm7030	3.30119	-2.09107	0.00017529
MSTRG.7166|Xpo4	1.06951	5.25165	0.000183502
MSTRG.21446	-1.52382	3.64643	0.00020906
MSTRG.13571	2.49082	5.7	0.000222035
MSTRG.6981|Pnp	-1.64089	4.84012	0.000239221
MSTRG.7669	-1.71682	4.21894	0.000240914
MSTRG.14190	-6.3978	5.13903	0.000248234
ENSMUSG00000034384|Barhl2	3.29705	-4.18394	0.000276358
MSTRG.22028	-8.27558	2.68574	0.000290091
MSTRG.10046|Plin3	3.66556	4.08902	0.000293856
MSTRG.19869|Gm38973	-1.66229	-3.27006	0.000325432
MSTRG.5860	-3.17053	1.1286	0.000328536
MSTRG.21611|Smim18	-2.45245	-3.62877	0.000360007
MSTRG.14172|Pbxip1	1.79455	3.74018	0.00041584
MSTRG.11229|B3gat3	1.79371	2.81628	0.000430131
MSTRG.13702|Phc3	-2.05418	2.47565	0.000534694
MSTRG.4684|Arl4a	1.09363	4.35069	0.000574477
MSTRG.7973|Csf2rb2	-2.95543	3.01814	0.000631224
MSTRG.20778|Rrp8	1.93016	1.45404	0.000662296
MSTRG.19773	-4.21433	5.54506	0.000819408
MSTRG.12646|Gm27027	2.52712	-2.73406	0.000852354
MSTRG.12943	3.10602	3.42198	0.000875892
MSTRG.12842|Stard9	2.14065	1.93397	0.000889353
MSTRG.3994|Wipf2	1.70688	4.09393	0.000930637
MSTRG.9194|Gm2808	-3.6581	0.42429	0.00100369
MSTRG.17357|Fgfrl1	-1.8996	3.03152	0.00101989
MSTRG.21317|Dhcr7	-4.2205	1.22921	0.0010448
MSTRG.5869	-1.10748	5.53735	0.00112835
MSTRG.2696	-2.82625	2.51309	0.00114824
MSTRG.23394|Gm37663	1.9628	-4.24169	0.00114973
MSTRG.5360	-2.15285	1.6527	0.00118484
ENSMUSG00000085412|Halr1	1.58313	-3.83547	0.00125529
MSTRG.5954	-1.43009	0.317791	0.00127311
MSTRG.17702	2.54565	4.26389	0.00136188
MSTRG.2342|Dohh	1.16016	3.44194	0.00136579
MSTRG.18706|Gm47304	6.39796	1.40228	0.00138847
MSTRG.3456	10.309	5.66719	0.00147129
MSTRG.2219|Agpat3	1.2479	4.96691	0.00153785
ENSMUSG00000029829|Tmem213	1.78374	-3.51445	0.00154453
MSTRG.5982|Pitx1	1.32825	-2.64645	0.0015812
MSTRG.22520|4933417D19Rik	-1.77382	-2.41045	0.00167015
MSTRG.17157	-1.46156	1.77307	0.00176534
MSTRG.8907|Bbx	3.10197	2.68074	0.0018659
MSTRG.9503	-3.68867	2.9754	0.00188153
MSTRG.1770|4933406P04Rik	-1.04208	-1.73929	0.00198397
MSTRG.24289	3.09086	3.11106	0.0020984
ENSMUSG00000107184|Gm18222	1.76146	-3.9269	0.00210198
ENSMUSG00000112379|Gm47900	-1.45971	-3.13812	0.00216695
MSTRG.72|Gm9947	-0.927485	-1.70973	0.00218771
MSTRG.11225	-1.44427	4.27877	0.00219255
MSTRG.20032	1.36249	5.46157	0.00224644
MSTRG.21009	-3.35673	5.13071	0.00225947
MSTRG.24833|Pir	2.43391	1.27919	0.00228492
MSTRG.22060|Gm45425	1.09388	-3.13425	0.00241921
MSTRG.2870	4.80414	4.11092	0.00243439
ENSMUSG00000047230|Cldn2	1.36465	-3.39993	0.00247326
ENSMUSG00000113985|9130015A21Rik	1.81005	-3.89706	0.00247968
MSTRG.3569|Hic1	1.32057	-0.142501	0.00251626
MSTRG.7669|Vps13b	0.840008	5.13121	0.00257059
MSTRG.11229|Eml3	2.00869	3.72978	0.00272583
MSTRG.24063|Ccl21b	-2.57525	-0.953794	0.00278871
MSTRG.21890	-8.19953	4.23975	0.00287167
MSTRG.19600|Eps8l1	1.80775	1.63261	0.00298718
MSTRG.7437|Rbm26	0.944712	4.37999	0.00300749
MSTRG.19099	2.54862	4.43522	0.00302651
MSTRG.21242	-1.84555	1.4041	0.00307267
MSTRG.22113|Gm45289	1.57553	-3.44294	0.00319998
MSTRG.21636|Gm45660	1.99383	-3.20303	0.00320217
ENSMUSG00000096746|Trav7d-3	-1.83713	-3.68221	0.00326895
MSTRG.3450|Dnah2os	1.19781	-2.86014	0.00334355
MSTRG.10066|Clpp	1.09795	3.19564	0.00337034
ENSMUSG00000057465|Saa2	1.76602	-3.64401	0.0034247
MSTRG.24069|Il11ra2	1.57869	-0.90621	0.00344194
MSTRG.2821|Tbc1d10a	0.911205	4.14938	0.00350221
MSTRG.6341|Gm15907	-1.424	-3.73305	0.00355235
MSTRG.868	2.46775	4.87281	0.00372628
MSTRG.8786	3.16513	4.67507	0.00376542
MSTRG.17919|Gigyf1	-0.816486	5.02055	0.00386566
MSTRG.4821|Rn7s2	3.09863	3.2485	0.00387089
MSTRG.9299|Gm6712	1.05298	-0.685264	0.00390472
MSTRG.10332|Mettl4	2.27345	1.62168	0.0039385
MSTRG.4492	1.79288	4.76605	0.00394531
MSTRG.8219	-2.61229	4.12118	0.00405038
MSTRG.6216|Gm47428	3.5528	0.552347	0.00408407
MSTRG.12997|Gm14048	-1.25814	3.3431	0.0041982
MSTRG.7410	1.32214	1.32633	0.00427836
MSTRG.3778|Bcas3os1	1.93227	-4.26162	0.00434615
ENSMUSG00000084193|Gm6823	1.21034	-3.41598	0.00439542
MSTRG.9129|Fam3b	-1.83734	-3.34807	0.0044198
MSTRG.7486	-1.49399	5.74867	0.00464368
MSTRG.4663|Prps1l1	1.28122	-2.65457	0.00471524
MSTRG.18994	4.80247	-0.36942	0.00476246
MSTRG.18062|Bri3	-2.36506	3.01656	0.00477184
MSTRG.11016|Kmt5b	-1.04043	5.25543	0.0049042
ENSMUSG00000114442|F630042J09Rik	1.34629	-3.86182	0.00491271
MSTRG.24896|Gm21742	2.25779	-2.58836	0.00502746
MSTRG.10542|Apc	-1.04385	5.43104	0.00508916
MSTRG.9290	-2.43488	5.2804	0.00509311
MSTRG.3770	6.11261	3.02878	0.00518127
MSTRG.16035|Gm12987	-1.19418	-3.63257	0.0052036
MSTRG.23077	6.52316	0.658758	0.00523799
MSTRG.21323	-1.44029	5.53958	0.0053869
MSTRG.19031|Suclg2	-1.34071	3.21432	0.00539029
MSTRG.15155|Ccl19	-2.15772	-0.866841	0.00539752
ENSMUSG00000047642|D930020B18Rik	-1.9471	-4.18751	0.00554297
ENSMUSG00000089759|3632454L22Rik	-1.39025	-3.17355	0.00555434
MSTRG.1444	-4.63086	1.89779	0.00559633
ENSMUSG00000029236|Nmu	3.1637	-3.89018	0.00559875
MSTRG.1242|Gm16587	1.67997	-4.13982	0.00565135
MSTRG.17563|Plbd2	1.60701	5.11997	0.00568585
MSTRG.20962|Gm44746	1.08748	-3.45152	0.00579118
MSTRG.13858	-3.09238	6.24402	0.00594986
MSTRG.9846	-1.55117	-2.10327	0.00595364
MSTRG.8384|Nckap1l	-1.38727	3.80937	0.00600468
ENSMUSG00000081540|Gm12538	1.24729	-3.98351	0.00614482
MSTRG.152	-5.32813	3.89649	0.00619003
MSTRG.16044|Hspg2	7.75188	4.30431	0.00619115
MSTRG.23377	-1.51923	5.387	0.00622373
MSTRG.22800|Gm20519	-1.38092	-3.10469	0.00628913
MSTRG.10954|Cidea	1.26055	-0.784201	0.006339
MSTRG.18392|Braf	3.07141	0.303914	0.00646819
MSTRG.6077	-0.992852	3.95779	0.00650775
MSTRG.22276|Slc7a6os	-1.58677	1.29969	0.00657757
ENSMUSG00000112943|Gm18983	1.12758	-3.63924	0.00666171
MSTRG.12581|Ptprj	-5.35368	4.3648	0.0067371
MSTRG.12690	-4.81567	0.736485	0.00680701
ENSMUSG00000075408|Smim41	1.3585	-3.06126	0.00691748
MSTRG.9107|Gm6363	3.32294	-2.126	0.00704381
MSTRG.20337	-2.67455	3.82063	0.00731092
ENSMUSG00000112532|Gm36283	-1.45911	-3.32477	0.00738217
ENSMUSG00000027474|Ccm2l	1.00235	-1.13679	0.00741231
MSTRG.11163|Atg2a	-2.31769	4.82879	0.00742341
MSTRG.12635|Prdm11	-1.04937	0.987825	0.00742993
MSTRG.6572	-1.39208	-0.96488	0.00743399
ENSMUSG00000026415|Fcamr	-1.38217	-1.87497	0.00760971
MSTRG.24799|Map7d2	1.83769	-0.21344	0.00761377
MSTRG.22042	-1.48916	0.653385	0.00779803
MSTRG.3436|Per1	-0.695271	6.1772	0.00796356
MSTRG.15506|Ak4	2.76317	0.498671	0.00804484
MSTRG.9935	6.52029	1.21809	0.00816314
MSTRG.15819	1.30982	3.30821	0.00817752
MSTRG.14117	4.5835	2.29722	0.00821256
MSTRG.18480|Rbpj-ps3	2.77389	-1.52539	0.00826992
MSTRG.13947	-2.88099	2.4179	0.00843265
MSTRG.2718	4.28997	2.01847	0.00853826
MSTRG.17678|Gm42651	1.21357	-2.72414	0.00866735
MSTRG.11620|Actr1a	1.81395	4.81424	0.00868433
MSTRG.1007|Inava	2.74512	0.476494	0.00873977
MSTRG.15245	-3.88423	2.75106	0.00901423
ENSMUSG00000059854|Hydin	-1.25621	-3.45406	0.00914696
MSTRG.21655|Fat1	5.7373	1.5634	0.00914822
MSTRG.12360|Prpf40a	0.938684	6.13929	0.00949239
MSTRG.2736	-4.45762	1.70519	0.00956333
ENSMUSG00000038997|Asb17	-1.04415	-3.26125	0.0096537
MSTRG.22795|Cdkn2d	-2.20378	0.81735	0.00973463
MSTRG.395|Gm11609	1.32121	-3.66328	0.00975279
ENSMUSG00000107203|Gm7542	0.945203	-3.07954	0.00990731
MSTRG.3735	1.93283	4.23736	0.00995682
ENSMUSG00000070667|Rpl31-ps10	-0.937577	-3.00339	0.0102113
MSTRG.2602|Cpsf6	-1.15445	5.7578	0.010221
MSTRG.7244|Zfp395	1.1002	3.18999	0.0102593
MSTRG.15568|Kti12	-2.55526	3.15238	0.0102659
MSTRG.23876|Gpd1l	1.42294	3.27878	0.0104351
MSTRG.16668|Gm17130	1.46185	-4.12122	0.0105133
ENSMUSG00000070877|Ldlrad1	-1.82563	-4.45408	0.01053
MSTRG.1462|Gm5069	0.898944	-2.713	0.0106235
MSTRG.16839|Gm42460	1.27869	-3.96408	0.0107085
MSTRG.18654|Gm44445	-1.14091	-3.65525	0.0108846
MSTRG.12387|Baz2b	-0.840597	3.86313	0.0109303
MSTRG.20243	-1.24761	-0.809121	0.011013
MSTRG.21446|Upf3a	0.984522	4.25331	0.0111815
MSTRG.8366|Hoxc4	-1.39525	0.445718	0.0112191
MSTRG.15640	2.10272	4.00333	0.0112486
MSTRG.14140|Ash1l	-3.78893	4.85496	0.0113136
MSTRG.3140	-6.44071	8.78242	0.0114076
ENSMUSG00000026828|Galnt5	2.57305	-4.51825	0.01144
MSTRG.2565|Gm17849	-1.74403	-4.20418	0.0116294
MSTRG.20384	4.9837	2.45161	0.0117315
MSTRG.16479	1.17264	4.51465	0.0117396
MSTRG.3516	-3.15072	1.02706	0.0117906
ENSMUSG00000092270|Gm7031	-1.41888	-4.24888	0.0118926
MSTRG.17746	-1.03251	-2.57565	0.0119061
MSTRG.3591	2.25263	1.97395	0.0120092
ENSMUSG00000082061|Gm12726	1.03913	-2.93468	0.0121388
MSTRG.19760|Relb	-1.08748	5.61143	0.0124186
MSTRG.21441	0.937129	4.41766	0.0126234
MSTRG.3629	-1.34734	1.68452	0.0127365
MSTRG.24846	10.5672	3.16146	0.013074
MSTRG.20159	1.37594	6.27799	0.0130957
MSTRG.17420	-1.81512	1.40887	0.0131624
MSTRG.13290|Mir3474	-1.5627	-4.25276	0.0132327
MSTRG.19532	5.0086	0.297412	0.0132769
ENSMUSG00000047565|Acot10	1.12035	-3.31853	0.0133922
ENSMUSG00000030069|Prok2	1.35544	-2.78733	0.013411
MSTRG.16789|Gm42551	-1.38057	-3.91987	0.0135232
ENSMUSG00000049281|Scn3b	0.970214	-2.82613	0.0135652
MSTRG.24452|Mtcp1	-1.78598	-1.40303	0.0139084
MSTRG.1169	-1.11741	4.15054	0.0140113
ENSMUSG00000034402|Kcnh5	0.822531	-2.84973	0.0140387
MSTRG.19955|Sipa1l3	1.008	5.24354	0.01404
MSTRG.2246|Fgf22	-1.12569	-3.35462	0.0141399
MSTRG.14209	-3.5575	-0.388184	0.0141807
MSTRG.17941|Mcm7	1.02716	4.73162	0.0143632
MSTRG.9103	-1.51523	3.49195	0.0143858
MSTRG.21015|Fam57b	-1.1467	-2.92142	0.014395
MSTRG.9773|Clic1	-1.69998	5.39569	0.0144329
MSTRG.16224	7.77129	3.5491	0.0144415
MSTRG.24405|Xlr3c	-1.01977	-2.69682	0.0145323
MSTRG.3596	1.31445	3.94434	0.0146723
MSTRG.1586|Gm37349	-0.9816	-3.5491	0.0146789
MSTRG.12280	2.37168	1.86379	0.0147485
MSTRG.9816	1.94442	5.96245	0.0148104
ENSMUSG00000111378|Gm47230	0.911641	-2.26422	0.0148538
MSTRG.12861	3.70196	4.46267	0.0148848
MSTRG.7687	9.62478	5.06966	0.0149637
MSTRG.22791	-1.45888	4.61605	0.01498
MSTRG.24375	-1.60966	3.73775	0.0149828
MSTRG.12715	3.58774	0.974154	0.0150547
ENSMUSG00000094826|Gm23804	1.31545	-3.6154	0.0152057
ENSMUSG00000054409|Tmem74	1.00429	-0.917346	0.0152617
ENSMUSG00000021749|Oit1	-2.11063	-2.44095	0.0152682
MSTRG.17794|B230377A18Rik	0.76067	-0.993515	0.0153718
MSTRG.9213|Gm49987	-1.27814	-3.15839	0.0153946
MSTRG.14423	-0.987711	5.7844	0.0156135
MSTRG.4603|Gm47701	-1.27278	-4.12613	0.0156981
MSTRG.10677	-1.32083	5.71793	0.0157896
ENSMUSG00000112892|Gm8613	-1.28662	-4.04566	0.0158899
MSTRG.13192	5.39535	5.66373	0.0159139
MSTRG.13513	1.71648	-2.37437	0.0159263
MSTRG.10676|Nr3c1	-0.904466	6.27818	0.0161551
MSTRG.24535	-1.43185	2.12319	0.0162988
MSTRG.2769|Dnajc14	-1.25946	2.95123	0.0165478
MSTRG.24736	1.4255	-1.20026	0.0165851
ENSMUSG00000075324|Fign	1.02835	-1.8686	0.0166072
MSTRG.16016	-0.872178	4.23985	0.0167126
MSTRG.3927	0.813082	4.48429	0.0167704
MSTRG.14133|5830417I10Rik	3.81658	1.90476	0.0168389
MSTRG.10046|Ticam1	2.56053	3.22944	0.0168621
MSTRG.3860	1.25156	5.42866	0.016936
ENSMUSG00000049107|Ntf3	1.1817	-2.64745	0.0169446
MSTRG.1200	-1.20881	6.3177	0.0169626
MSTRG.4726|Strn3	-0.848997	4.60803	0.0170245
MSTRG.19874	-2.87587	1.33365	0.017073
MSTRG.8355	-0.98769	4.84482	0.0170734
MSTRG.23013|Gm48853	-1.17812	-3.9947	0.0172304
MSTRG.968	-1.01758	4.31552	0.0172396
MSTRG.4195|Gm11706	-0.79504	-2.46358	0.0173166
MSTRG.10604	-0.991979	3.43534	0.0174579
ENSMUSG00000071322|Tcp10a	0.884349	-2.23849	0.0174977
ENSMUSG00000020583|Matn3	-1.13697	-3.90553	0.0177178
MSTRG.22344|Glg1	-0.567226	6.81747	0.017802
MSTRG.6214	5.73167	2.66806	0.0178091
MSTRG.2313	4.51373	4.15591	0.0178108
MSTRG.9392|Pdpk1	1.31088	5.29136	0.0179234
MSTRG.24688|Morc4	0.900905	2.07607	0.0179716
MSTRG.1981	5.0361	2.82715	0.0180277
MSTRG.16533|Pus7	-1.57506	3.87983	0.018256
MSTRG.7180|Phf11b	1.58374	2.86287	0.0184105
MSTRG.16210|Gm13201	-1.37186	-3.69775	0.0184739
MSTRG.12648	1.38651	4.34088	0.0185989
MSTRG.20972	1.85676	-0.532028	0.0188115
ENSMUSG00000100147|1700047M11Rik	-1.38659	-3.87544	0.0189396
MSTRG.18946|4933412L11Rik	1.03852	-2.86011	0.0190163
ENSMUSG00000046474|Krtap4-16	1.50562	-3.53531	0.0191178
MSTRG.19449|Plekha5	1.021	3.47476	0.0192756
MSTRG.18655|Gm44434	-0.928616	-3.4	0.0192998
MSTRG.5701|BC005537	-5.11522	6.38891	0.0195195
MSTRG.18186|Gm43961	-0.767907	-1.11364	0.0195389
MSTRG.11065|Sptbn2	-2.49649	-1.85233	0.0195973
MSTRG.16952|Gm43628	-1.71088	-4.3409	0.0196284
MSTRG.22029|Dand5	-1.29392	-0.431814	0.0196358
MSTRG.10595	-1.50786	4.95128	0.0197605
MSTRG.13484|Gm14399	1.02743	-0.948983	0.0198397
MSTRG.11016	1.60857	4.5776	0.0200368
MSTRG.9392	-0.605017	6.28717	0.0200743
MSTRG.16136|Vps13d	1.50467	1.50375	0.0202244
MSTRG.3263|Gm12259	-1.03345	-3.32328	0.0203975
MSTRG.19965|Zfp74	-1.34121	-0.55126	0.0204184
ENSMUSG00000111748|Gm34885	1.23616	-4.259	0.0204927
MSTRG.413	-0.951313	3.2722	0.0205358
MSTRG.9587|Gm28043	-1.05023	5.70464	0.0205402
MSTRG.23416|Gm27241	-0.945856	-3.42472	0.0207132
MSTRG.20455	1.83024	2.67679	0.0207498
MSTRG.18203	0.871496	3.41914	0.0208557
ENSMUSG00000103685|Gm37074	-1.13457	-1.71366	0.0209476
MSTRG.16069|Gm21969	-0.878577	-2.9187	0.0211033
MSTRG.5730|Exoc2	-3.4814	2.20871	0.0212117
MSTRG.22444|Foxl1	1.34139	-3.41216	0.0212447
ENSMUSG00000087684|1200007C13Rik	0.828962	-1.0658	0.0212495
MSTRG.2702|R3hdm2	0.837597	5.52552	0.0213452
MSTRG.24073|Ccl19	-1.45757	-1.69792	0.021384
MSTRG.5122|Ston2	1.30276	-1.04155	0.021631
MSTRG.8418	-3.45875	1.39777	0.021755
ENSMUSG00000116614|Gm46610	0.818092	-2.87597	0.021983
MSTRG.7232	0.927648	-1.64749	0.0219843
MSTRG.701|Gm37048	-1.12693	-3.76253	0.0223225
MSTRG.8448|Cers5	0.845966	5.04853	0.0223259
MSTRG.18513|Gimap9	-1.27153	2.47151	0.0224054
MSTRG.3994	-0.673178	5.39244	0.0227128
MSTRG.18880	-2.53566	5.11314	0.0234439
ENSMUSG00000026834|Acvr1c	0.724034	-1.69073	0.0235716
MSTRG.6814|Gm49196	1.0981	-4.13321	0.0236247
ENSMUSG00000048142|Nat8l	0.966161	-2.15486	0.0236539
MSTRG.7182	-1.71459	3.24984	0.0238103
MSTRG.14125|Gm20652	-0.982434	-3.63305	0.0238619
MSTRG.12549|Itgav	1.61198	6.34786	0.0238733
MSTRG.21794|Gm20422	-1.12878	-2.48402	0.0240892
MSTRG.14435	-1.21058	0.615573	0.0241064
MSTRG.8533|Fgd4	1.25696	1.54282	0.0243401
MSTRG.10359	-1.75162	3.35551	0.024446
MSTRG.13756	-0.901871	1.14745	0.0248357
ENSMUSG00000110500|Gm32568	1.19173	-3.38699	0.0248484
MSTRG.19353	1.64089	1.56218	0.0249758
ENSMUSG00000063681|Crb1	1.16825	-3.5273	0.0251228
MSTRG.21252	1.5559	-1.54678	0.0253029
ENSMUSG00000035459|Stab2	-1.35807	-0.555209	0.0254358
MSTRG.6824|Gm15512	0.863418	-1.91033	0.0255142
MSTRG.4810|Rpl17-ps3	1.72321	4.92178	0.025535
ENSMUSG00000004939|Nmrk2	-0.862836	-3.12508	0.0255721
MSTRG.11141	2.96931	2.60648	0.0256661
MSTRG.20995	-1.69365	0.433517	0.0257553
MSTRG.13864|Supt20	-0.894674	4.09398	0.0257655
ENSMUSG00000007682|Dio2	0.924021	1.87496	0.0258523
MSTRG.24833|Vegfd	0.922365	-0.814763	0.0258778
ENSMUSG00000098232|Gm3671	-1.10065	-3.87166	0.0259894
MSTRG.11653|Sfr1	0.556859	6.21044	0.0263741
MSTRG.493|Slc23a3	-2.26719	-3.51552	0.0265995
MSTRG.14246|BC021767	-1.14091	-0.0703432	0.0266075
MSTRG.13654|Gm16093	-0.825762	-2.61249	0.0267012
MSTRG.8623	0.922621	3.31186	0.0269236
MSTRG.9299	-1.15244	5.65361	0.0270341
MSTRG.13138	5.03532	1.5252	0.0270367
MSTRG.13344|Pigt	-1.85338	2.89466	0.0270396
MSTRG.20501|Gm16171	-1.23192	-3.36821	0.0270433
MSTRG.255|Gm38211	1.10403	-3.89767	0.0270686
MSTRG.19220|Adipor2	-1.30716	5.10321	0.027118
MSTRG.2670|Gm47726	-1.26819	-3.82592	0.0272533
MSTRG.21744|Klhl2	-1.86259	2.89209	0.0272836
MSTRG.6893	-3.04551	4.19031	0.0275173
MSTRG.20004|Haus5	-1.17456	1.69005	0.027549
MSTRG.12044|Surf4	2.44535	6.30627	0.0275523
ENSMUSG00000106093|Gm42722	0.956541	-2.57678	0.0276388
MSTRG.12010|A230005M16Rik	-1.25893	-4.01426	0.0276437
MSTRG.24208	1.59416	2.2076	0.0276905
MSTRG.684|Col6a3	3.12367	4.80884	0.027692
MSTRG.13433|Gm14455	-1.18723	-2.61159	0.0277966
ENSMUSG00000024211|Grm8	-0.88305	-3.29585	0.0279532
MSTRG.11399|Vldlr	0.968979	4.55107	0.0279737
MSTRG.3176|Gm12208	-0.857871	-2.85652	0.0281521
ENSMUSG00000018914|Il3	1.35143	-2.99819	0.0282038
MSTRG.17329|1700028K03Rik	-1.4688	-3.56797	0.0282999
MSTRG.22928|Stt3a	0.694087	6.53856	0.0283245
MSTRG.347|Cflar	-2.79502	5.0436	0.0283575
MSTRG.14813|Rap1gds1	0.689873	5.72248	0.0286077
MSTRG.20452	-3.854	1.88108	0.028653
MSTRG.17011|Shisa3	-1.55627	-0.0334071	0.0288771
ENSMUSG00000027966|Col11a1	1.32437	0.373498	0.0289352
MSTRG.17894	-1.50824	4.69034	0.0289804
MSTRG.14733|Sgms2	-2.55482	-2.42464	0.0290523
MSTRG.24265|Lamp2	-1.31879	7.61234	0.0291056
ENSMUSG00000031937|Vstm5	1.13012	-3.01705	0.0291115
MSTRG.7314	1.64377	4.24053	0.0292297
MSTRG.7455|Abcc4	0.776124	6.25357	0.0292555
MSTRG.19465|Iapp	-1.33073	-3.12928	0.0294963
ENSMUSG00000030851|Ldhc	1.1102	-3.89632	0.0296257
ENSMUSG00000117840|Gm50399	1.06985	-3.3504	0.0297927
ENSMUSG00000021492|F12	-1.05849	-2.9232	0.0299579
MSTRG.12553	0.847389	5.00283	0.0299826
MSTRG.9921|Slc29a1	-0.666179	4.9109	0.0300894
MSTRG.3754|Acaca	-2.53991	2.36178	0.0302021
MSTRG.12545	1.01421	3.76641	0.0302962
MSTRG.19854	0.977441	3.08794	0.0303124
ENSMUSG00000048424|Ranbp3l	-0.837901	-3.11896	0.0303168
MSTRG.10571|Matr3	1.00963	4.55427	0.0304414
MSTRG.23777|Amt	-0.773008	-1.97837	0.03045
MSTRG.9921	1.0509	3.81992	0.0306918
MSTRG.15796|Mir692-2	-1.3318	-4.17263	0.0307438
MSTRG.19737	-1.95664	4.1676	0.0307633
MSTRG.18497|Zfp212	-1.21881	1.43415	0.0309228
MSTRG.1177|Gm36975	1.31423	-3.66523	0.0310761
ENSMUSG00000097924|A730020E08Rik	-0.99672	-3.57502	0.0311331
MSTRG.19099|Gm17055	-0.9335	-2.75562	0.0312242
MSTRG.12318|Gtdc1	-2.89848	1.51443	0.0312527
MSTRG.2872|Gm22123	1.25878	0.00321937	0.0313149
MSTRG.1235	1.09394	3.1844	0.0314441
MSTRG.5760	-1.22354	5.99328	0.0314809
MSTRG.697|Gm29100	1.28042	0.208658	0.0315532
MSTRG.15252	0.870732	2.89218	0.0316011
ENSMUSG00000101199|Gm9687	0.97417	-2.92375	0.0316053
MSTRG.7942	-0.991383	1.51742	0.0316844
MSTRG.23203	1.51671	3.98219	0.0317349
MSTRG.20188|Lin7b	2.29455	-3.19774	0.0318006
MSTRG.7455	-0.945726	5.00311	0.0320131
MSTRG.3817|Gm22068	1.14914	-3.53509	0.032059
MSTRG.15721	-0.824405	3.99825	0.0320975
MSTRG.16320|Tnfrsf14	-0.923252	-2.98188	0.0321207
ENSMUSG00000068327|Tlx2	-1.30753	-3.80641	0.0321317
MSTRG.3715	-1.14128	3.28938	0.032176
MSTRG.8786|Slc49a4	-1.67099	5.04411	0.0323194
MSTRG.10588|Sra1	0.733874	4.42496	0.0323546
ENSMUSG00000022376|Adcy8	2.81837	-3.99841	0.0324937
MSTRG.17329|Gm42669	4.07848	-1.98318	0.0325145
MSTRG.17919|Gm8066	1.52397	-3.6362	0.0327199
MSTRG.10140|Gm17097	-1.25698	-3.09531	0.0327257
ENSMUSG00000110065|Gm45588	1.0945	-4.13714	0.0327464
MSTRG.15735|Rlf	-1.24297	5.24101	0.0329367
MSTRG.8258|Gm49442	-1.56469	-3.94216	0.0331092
MSTRG.17795|Auts2	-1.95271	1.40414	0.0332299
ENSMUSG00000097888|Gm26682	1.00216	0.835575	0.0333666
MSTRG.7355|Kctd4	0.778043	0.869553	0.0333779
ENSMUSG00000104793|Gm43756	3.39823	-2.05876	0.0333855
ENSMUSG00000064435|Gm25588	1.30064	-4.01624	0.0335695
MSTRG.24530	0.78141	4.60702	0.0335739
MSTRG.6236	-0.884821	4.73892	0.0337327
MSTRG.9166|Gm29050	-0.802749	-2.14904	0.0339236
MSTRG.22634	-2.56592	3.01068	0.0340443
MSTRG.2219	-1.10611	5.30049	0.0341212
MSTRG.7423|Ednrb	0.617787	6.40497	0.0341849
MSTRG.6186|Gm47258	-0.947466	-2.79682	0.0341896
MSTRG.9349|Gm7818	1.2901	-3.07549	0.0344626
MSTRG.16991|C530043K16Rik	1.7411	-3.48746	0.0345031
MSTRG.19195|Gm44154	-1.07103	-3.83738	0.0345398
MSTRG.12487|Cir1	1.75823	2.95187	0.0346495
MSTRG.14025|Gm26771	-1.0548	-3.41947	0.0349026
MSTRG.20733	-0.772941	2.86749	0.0349904
MSTRG.1391	-2.42568	2.74416	0.0350121
MSTRG.15603|Gm12807	1.20215	-4.2784	0.035291
MSTRG.9974	0.994142	3.5163	0.0354232
MSTRG.12101	-3.07129	2.99528	0.0354923
MSTRG.16|Gm37277	-0.646982	-0.992304	0.0355003
MSTRG.2302|Adat3	2.57947	-1.33312	0.0355087
ENSMUSG00000041798|Gck	-0.809459	-2.97478	0.0357884
ENSMUSG00000078706|Gm53	0.817054	-2.37181	0.0360324
MSTRG.12996|A730017L22Rik	1.32925	0.702402	0.0360436
MSTRG.24898|Gm47283	1.1612	3.43096	0.0363436
MSTRG.14090|Ntrk1	-1.26764	-1.75787	0.0366678
MSTRG.14961|Clvs1	0.861534	-2.6745	0.0366881
MSTRG.21578|Rnf170	0.768294	2.86142	0.0369419
MSTRG.19923|Hnrnpl	0.509584	6.50855	0.0370245
MSTRG.8308	-0.923549	4.83523	0.0370425
MSTRG.21725|AW046200	-0.972046	-3.14111	0.0370555
MSTRG.7546	0.879497	3.98758	0.0370801
ENSMUSG00000094910|D430019H16Rik	0.892891	-2.00791	0.0371898
MSTRG.6909|Gm49125	-0.675039	-1.23193	0.0372174
MSTRG.23553	4.0521	2.20226	0.0373828
ENSMUSG00000082322|Gm9164	-0.755333	-2.06995	0.0373831
MSTRG.6113|4930451E10Rik	-0.884179	-3.64691	0.0373915
MSTRG.16669|Gm43312	-1.38742	-2.25846	0.0375182
MSTRG.8881|Cd200	0.988722	4.83893	0.0376715
ENSMUSG00000113845|Gm39473	1.18807	-3.73949	0.0377849
ENSMUSG00000059361|Nrsn2	1.69115	-4.12908	0.0378447
MSTRG.4111	-0.619852	5.91048	0.0378935
MSTRG.3526	-1.53088	3.05213	0.0379129
MSTRG.24822	-0.774902	5.77483	0.0380271
MSTRG.23090|Sidt2	0.715458	4.46518	0.0380624
ENSMUSG00000079103|Tgm7	-0.927586	-3.21208	0.0384394
MSTRG.18521|Aoc1	-0.992093	-0.273624	0.0384816
MSTRG.24530|Eda2r	-0.866805	3.66494	0.0384964
MSTRG.4990|Gm20498	0.713916	0.627624	0.0387375
MSTRG.12878|Patl2	-0.79363	-2.63374	0.0387675
MSTRG.24863|Mid1	1.07801	1.08401	0.03885
MSTRG.15690|Med8	0.668048	3.65398	0.0389952
MSTRG.5556|Gm7042	1.10231	-4.19819	0.0396049
MSTRG.22187|Gm45760	-0.645815	-2.19657	0.0397456
MSTRG.19811|Cd79a	2.5953	2.01198	0.039787
MSTRG.18560|Hoxa6	0.707962	-2.72471	0.0399979
MSTRG.18348	-1.12493	3.40848	0.0400409
MSTRG.4271	-2.30479	-0.257043	0.0400536
MSTRG.11347|Trpm6	-1.76101	0.499559	0.0400663
MSTRG.4203	4.82848	-0.228898	0.0401484
MSTRG.4449|Dtnb	-1.21839	3.24012	0.0401654
MSTRG.1725|Utrn	-1.76426	4.92056	0.040357
MSTRG.23328|Spg21	-1.26843	4.2899	0.0404259
MSTRG.2452	0.859795	6.2376	0.0405418
ENSMUSG00000111324|Gm31410	-0.909329	-2.40813	0.0405732
ENSMUSG00000052221|Ppp1r36	0.888434	-2.67718	0.0405973
MSTRG.17423	-1.75475	1.78628	0.0406678
MSTRG.15986|Pafah2	-1.06679	3.35847	0.0406903
MSTRG.21111	2.4804	0.465563	0.0407846
MSTRG.9037	-1.10683	5.8219	0.0408446
MSTRG.12498|2600014E21Rik	1.11204	-3.94517	0.0408516
MSTRG.13928	1.5131	4.08479	0.0409324
MSTRG.11952|Yme1l1	0.658576	5.48913	0.0410558
MSTRG.13515|Gm14305	2.80163	0.23682	0.0410783
MSTRG.7163|Ift88os	1.05994	-3.72337	0.0411232
MSTRG.2207|Pttg1ip	1.00619	7.60148	0.0411649
MSTRG.20399|Fam169b	0.852193	4.24567	0.041203
MSTRG.8003|Polr2f	0.760595	3.54475	0.0415459
ENSMUSG00000037446|Tulp1	1.02502	-2.07579	0.0415773
MSTRG.14548|Celsr2	2.71369	0.057988	0.041687
MSTRG.12471|Rapgef4os2	0.782124	-3.29322	0.0417148
MSTRG.11904	0.810473	5.86973	0.0417252
MSTRG.20914|Gm44661	0.959991	-3.57197	0.0420342
MSTRG.7172	1.24951	4.48074	0.0421266
MSTRG.10595|Hars	1.28604	5.12002	0.0422037
ENSMUSG00000111904|Gm2395	-0.731505	-2.40035	0.0422699
MSTRG.5794|Gm46409	-0.812919	-3.19029	0.0423405
MSTRG.12635	0.898207	1.11178	0.0425071
ENSMUSG00000061397|Krt79	1.79704	-2.44258	0.0425807
MSTRG.15945|Wasf2	-1.67621	5.65676	0.042666
MSTRG.15225	-0.921295	6.91145	0.0427807
ENSMUSG00000109238|Gm35060	-0.74223	-2.60531	0.0429446
MSTRG.5938	0.871664	2.43323	0.0429657
MSTRG.5247|4930478K11Rik	0.781551	-2.27021	0.0429884
MSTRG.16813|E430021H15Rik	0.670945	-2.46056	0.0431439
MSTRG.12427|Gm37666	1.25794	-3.80793	0.0432233
MSTRG.7978	-1.96696	2.92837	0.043396
MSTRG.14813	-1.49931	4.66723	0.043486
MSTRG.18401|Trbv5	-1.18091	-2.07935	0.0435219
MSTRG.21402	9.61729	5.47065	0.0435934
MSTRG.17616	0.672609	6.06866	0.0436811
MSTRG.22901|Gm37758	0.816886	-2.38732	0.0437231
MSTRG.23265	-1.19101	0.981784	0.0438144
MSTRG.21224|Spef1l	-0.827483	-2.1776	0.0438289
MSTRG.22253	0.964447	0.604871	0.0440397
MSTRG.4899|Hif1a	1.13599	6.82084	0.0440983
MSTRG.17628	-6.34831	0.937046	0.0441951
MSTRG.20399	-0.795646	4.91996	0.0443024
MSTRG.2821	-0.615634	4.9958	0.0443221
ENSMUSG00000044164|Rnf182	1.16908	-0.252392	0.0443236
ENSMUSG00000093815|Gm26444	0.992581	-4.19376	0.0444438
MSTRG.8184	2.3005	-0.116244	0.0444566
ENSMUSG00000099384|1700110C19Rik	-0.641021	-2.79387	0.0445175
MSTRG.4805	0.964459	3.7956	0.0446416
ENSMUSG00000108026|Gm44007	-0.768355	-3.07692	0.0451973
MSTRG.18127|Mm2pr	0.820686	-3.15212	0.0454536
ENSMUSG00000024261|Syt4	0.729661	-1.22724	0.0456928
MSTRG.14772|Gm43429	0.936573	-3.22997	0.0457284
MSTRG.11077|Tmem151a	-0.910392	-0.974564	0.0457992
MSTRG.22227|Tppp3	1.08259	1.82636	0.0459653
MSTRG.11730	-0.827032	1.91187	0.0460823
MSTRG.11762|Frmd4a	0.71437	4.44958	0.0461475
MSTRG.559|Ccl20	-0.967079	1.46273	0.0461665
ENSMUSG00000078354|Ifna2	-1.04593	-3.85898	0.0462458
MSTRG.22344	0.801697	6.69153	0.0462658
ENSMUSG00000112041|9530020I12Rik	-1.19047	-3.49249	0.0467123
ENSMUSG00000053024|Cntn2	1.56555	-2.60991	0.0467446
MSTRG.2702	-0.674301	5.83105	0.0467808
MSTRG.1762	0.993961	4.37337	0.047126
MSTRG.12360	-0.555599	6.76421	0.0472002
MSTRG.12802	2.61548	1.44798	0.0472247
ENSMUSG00000066684|Pilrb1	-1.46068	-3.70041	0.0472832
MSTRG.21770|Psd3	-1.60673	-0.705929	0.0473091
MSTRG.10268|Zfp36l2	1.51423	5.34475	0.0473896
ENSMUSG00000002588|Pon1	-0.881254	-3.22502	0.0475733
MSTRG.20176	-2.04584	-0.0164557	0.0479398
MSTRG.4707|Dock4	-1.06546	-0.186645	0.0481372
MSTRG.11453	0.975089	-0.443792	0.0481498
MSTRG.2333	-0.611856	5.89797	0.0481944
MSTRG.7184	-1.12708	5.4827	0.048243
MSTRG.9477|Pdia2	0.896486	-3.42135	0.0483102
ENSMUSG00000083175|Gm12206	-1.53951	-3.6009	0.0485633
MSTRG.8026|Npcd	-1.3354	-3.3747	0.0487955
MSTRG.183|4933424G06Rik	1.26868	-3.59661	0.0495465
ENSMUSG00000027875|Hmgcs2	1.69687	-0.328752	0.0496922
MSTRG.23419|A530064N14Rik	0.941377	-3.46442	0.0497883
MSTRG.13315	2.29192	2.87981	0.0498572
MSTRG.21551|Fgfr1	-0.560796	8.29423	0.0499273

## Sheet: S4.DESEQ2_unadjusted_pvalue_lis
Supplementary Table S4: Gene ID in DESeq2 unadjusted p value 0.05 or below
Gene ID	baseMean	log2FoldChange	lfcSE	stat	p value
MSTRG.11276	2904.37	-14.9726	1.37736	-10.8705	1.59e-27
MSTRG.11653	3830.95	-2.69978	0.25651	-10.525	6.62e-26
MSTRG.3554|Rpa1	7656.56	1.14434	0.112022	10.2153	1.69e-24
MSTRG.19429	11850.3	-30	3.90677	-7.67898	1.6e-14
MSTRG.3580	7259.69	-29.9331	3.90677	-7.66184	1.83e-14
MSTRG.19166	1738.68	-27.9659	3.90679	-7.15829	8.17e-13
MSTRG.24250	1934.41	27.4694	3.90678	7.03122	2.05e-12
MSTRG.9001|Nrip1	753.233	3.5823	0.515001	6.95591	3.5e-12
MSTRG.22344|Glg1	23835	-0.566958	0.0815474	-6.9525	3.59e-12
MSTRG.20032|4931406P16Rik	7100.08	-1.71645	0.249882	-6.86905	6.46e-12
MSTRG.1841	1667.41	26.5981	3.90679	6.80818	9.88e-12
MSTRG.22996	984.827	-26.4305	3.90681	-6.76525	1.33e-11
MSTRG.9464|Gm20683	67.4745	-9.54477	1.4742	-6.47456	9.51e-11
MSTRG.2821|Tbc1d10a	3749.12	0.911279	0.140908	6.46718	9.98e-11
MSTRG.17175|Uso1	6027.65	2.10085	0.325324	6.4577	1.06e-10
MSTRG.3528	10353.1	-4.11072	0.645902	-6.36432	1.96e-10
MSTRG.4684|Arl4a	4309.55	1.095	0.174047	6.29141	3.15e-10
MSTRG.5709|Gpld1	180.259	-5.20083	0.834858	-6.2296	4.68e-10
MSTRG.4272	3272.61	8.23235	1.32463	6.21483	5.14e-10
MSTRG.7166|Xpo4	8052.22	1.07093	0.173174	6.18411	6.25e-10
MSTRG.15690|Med8	2658.93	0.668286	0.108308	6.17022	6.82e-10
MSTRG.7669|Vps13b	7404.64	0.840462	0.136587	6.15332	7.59e-10
MSTRG.4821	487.099	2.4569	0.400667	6.13202	8.68e-10
MSTRG.14033|Arfip1	3634.66	-1.32849	0.218471	-6.08085	1.2e-09
MSTRG.11998	144.289	2.05661	0.351905	5.84422	5.09e-09
MSTRG.16216	277.457	2.23839	0.392539	5.70235	1.18e-08
MSTRG.19063	7016.23	5.75291	1.02104	5.63438	1.76e-08
MSTRG.4339|Tmc8	691.652	-1.71532	0.305499	-5.61481	1.97e-08
MSTRG.17919|Gigyf1	6859.89	-0.815789	0.146988	-5.55005	2.86e-08
MSTRG.254	16681.8	14.027	2.58732	5.42143	5.91e-08
MSTRG.22028	1363.34	-8.30076	1.5313	-5.42074	5.94e-08
MSTRG.21513	523.224	-6.67542	1.24416	-5.36542	8.08e-08
MSTRG.2342|Dohh	2295.58	1.15945	0.218186	5.31406	1.07e-07
MSTRG.22335|Pdpr	208.221	-3.08198	0.587016	-5.25026	1.52e-07
MSTRG.3554	6416.8	-1.67798	0.32034	-5.23814	1.62e-07
MSTRG.10676	7002.33	2.57675	0.49807	5.17347	2.3e-07
MSTRG.7437|Rbm26	4397.85	0.945307	0.183413	5.15399	2.55e-07
MSTRG.8087	3102.83	-3.92806	0.768141	-5.11372	3.16e-07
MSTRG.9223|Map3k4	1232.92	5.05221	0.993183	5.08688	3.64e-07
MSTRG.53|Cspp1	3412.64	-0.475849	0.0937956	-5.07325	3.91e-07
MSTRG.4111|Gpatch8	5719.24	1.42022	0.281238	5.04988	4.42e-07
MSTRG.21446	2641.8	-1.52348	0.30507	-4.99389	5.92e-07
ENSMUSG00000107552|Gm44096	9.02035	6.61122	1.32836	4.97698	6.46e-07
MSTRG.12387|Baz2b	3073.12	-0.839136	0.168639	-4.97595	6.49e-07
MSTRG.4821|Gm47305	7722.71	5.19041	1.0436	4.97356	6.57e-07
MSTRG.14190	7470.57	-6.40448	1.29023	-4.96384	6.91e-07
MSTRG.18706|Rn7s6	1208.13	5.18138	1.05383	4.91673	8.8e-07
MSTRG.357	4196.06	-2.02487	0.419207	-4.83024	1.36e-06
MSTRG.10066|Clpp	1934.74	1.09712	0.230072	4.76861	1.86e-06
MSTRG.7994|Galr3	7.84815	-6.44114	1.35801	-4.74306	2.11e-06
MSTRG.17107	65.9077	-4.42292	0.933398	-4.73852	2.15e-06
MSTRG.15163	89808.3	-3.00283	0.640678	-4.68697	2.77e-06
MSTRG.11904|Mllt10	6029.74	-2.19079	0.468276	-4.67842	2.89e-06
MSTRG.4812|Rn7s1	10029.5	4.30389	0.928667	4.63448	3.58e-06
MSTRG.19923|Hnrnpl	19243	0.510245	0.111362	4.58187	4.61e-06
MSTRG.19398	1307.07	-3.97525	0.871907	-4.55926	5.13e-06
MSTRG.2019	3553.53	-1.62381	0.35948	-4.5171	6.27e-06
MSTRG.5109	1727.35	9.88657	2.19717	4.49969	6.81e-06
MSTRG.19046|Tpt1-ps3	5162.82	4.17392	0.934673	4.46565	7.98e-06
MSTRG.7437|Gm17066	119.93	1.37321	0.308395	4.45278	8.48e-06
MSTRG.18706|Gm47304	555.773	6.41004	1.45464	4.4066	1.05e-05
MSTRG.24688|Morc4	888.797	0.901648	0.20584	4.38034	1.18e-05
MSTRG.11653|Sfr1	15650.1	0.556658	0.127396	4.3695	1.25e-05
MSTRG.3436|Per1	15289.6	-0.694291	0.15936	-4.35674	1.32e-05
MSTRG.13260|Soga1	145.403	2.52958	0.581915	4.347	1.38e-05
MSTRG.9396	4547.62	-3.03586	0.699508	-4.34	1.42e-05
MSTRG.8926|Gm28037	110.864	2.4731	0.576038	4.2933	1.76e-05
MSTRG.11229|B3gat3	1484.8	1.79175	0.419427	4.27189	1.94e-05
MSTRG.10604|Pcdha9	6.93355	6.2349	1.46142	4.26632	1.99e-05
ENSMUSG00000080880|Gm14278	12.8553	2.74089	0.649025	4.22309	2.41e-05
MSTRG.10046|Plin3	3598.86	3.66552	0.87161	4.20546	2.61e-05
MSTRG.7669	3937.39	-1.71497	0.413611	-4.14634	3.38e-05
MSTRG.14172|Pbxip1	2818.3	1.79555	0.437396	4.10509	4.04e-05
MSTRG.5860	460.473	-3.16596	0.772461	-4.09854	4.16e-05
MSTRG.18275|Gm3294	7.48033	-6.37234	1.55618	-4.09487	4.22e-05
MSTRG.6981|Pnp	6052.35	-1.64036	0.403763	-4.06269	4.85e-05
MSTRG.17157	719.699	-1.46168	0.359988	-4.06036	4.9e-05
ENSMUSG00000106271|Gm43752	35.6155	2.29746	0.571912	4.01715	5.89e-05
MSTRG.19773	9856.51	-4.21189	1.05231	-4.0025	6.27e-05
MSTRG.13702|Phc3	1175.94	-2.05632	0.515194	-3.99136	6.57e-05
MSTRG.10856	16413.8	-2.12271	0.531904	-3.99078	6.59e-05
MSTRG.21317|Dhcr7	495.301	-4.23104	1.06128	-3.98672	6.7e-05
ENSMUSG00000022469|Rapgef3	1073.9	-0.375299	0.0947452	-3.96114	7.46e-05
MSTRG.1701	9643.19	-0.409638	0.103529	-3.95674	7.6e-05
MSTRG.20754|Gm16464	23.5855	-2.47551	0.627835	-3.94292	8.05e-05
MSTRG.23077	330.256	6.53606	1.66488	3.92585	8.64e-05
MSTRG.20778|Rrp8	578.047	1.93158	0.492205	3.92434	8.7e-05
MSTRG.9845|Gm7030	47.4414	3.31589	0.845145	3.92346	8.73e-05
MSTRG.7973|Csf2rb2	1708.21	-2.95644	0.753741	-3.92235	8.77e-05
MSTRG.13571	11001.7	2.48979	0.636125	3.914	9.08e-05
MSTRG.5869	9804.26	-1.10607	0.284369	-3.88956	0.000100427
ENSMUSG00000117781|Gm17266	4.6852	-5.69637	1.46981	-3.87559	0.000106366
MSTRG.12635|Prdm11	417.027	-1.04814	0.270718	-3.87169	0.000108083
MSTRG.20733	1540.89	-0.773409	0.200105	-3.86502	0.00011108
MSTRG.9392	16498.4	-0.603728	0.157121	-3.84245	0.000121814
MSTRG.12842|Stard9	805.044	2.14292	0.557789	3.84181	0.00012213
MSTRG.16209|Chchd2-ps	29.8037	1.60689	0.418459	3.84001	0.000123029
MSTRG.13670|Gm7536	5282.64	0.506354	0.131933	3.83797	0.000124055
MSTRG.2870	3640.53	4.79476	1.25392	3.8238	0.000131408
MSTRG.12943	2256.31	3.10225	0.812599	3.81769	0.000134705
MSTRG.9194|Gm2808	282.783	-3.66747	0.961103	-3.8159	0.000135686
MSTRG.6077	3283.73	-0.993411	0.261896	-3.79315	0.000148746
ENSMUSG00000114772|2210404E10Rik	5.14788	5.79991	1.53201	3.78582	0.000153201
MSTRG.17357|Fgfrl1	1729.03	-1.90456	0.503902	-3.77962	0.000157068
MSTRG.5954	261.708	-1.43068	0.379173	-3.77316	0.000161194
MSTRG.429|Plekhm3	3297.1	0.51838	0.138749	3.73609	0.0001869
MSTRG.2342	4669.21	-0.499466	0.133727	-3.73496	0.000187748
MSTRG.21578|Rnf170	1534.65	0.769244	0.206125	3.73192	0.000190024
MSTRG.2696	1201.59	-2.8229	0.759173	-3.71839	0.000200497
MSTRG.16722|Mir7036b	18.8622	3.70997	0.999039	3.71354	0.000204381
ENSMUSG00000056328|Myh1	4.81146	5.70246	1.54084	3.70088	0.000214855
MSTRG.5360	661.945	-2.15109	0.583627	-3.68572	0.000228055
MSTRG.24657|B230119M05Rik	4.34127	-5.5869	1.52166	-3.67158	0.000241054
MSTRG.21890	4013.59	-8.21302	2.24161	-3.6639	0.000248408
MSTRG.3994|Wipf2	3611.98	1.70542	0.467447	3.64836	0.000263919
ENSMUSG00000039720|Got1l1	4.70107	5.6735	1.55543	3.64753	0.000264769
ENSMUSG00000046242|Nme9	4.18033	-5.53206	1.52447	-3.62885	0.000284692
ENSMUSG00000085411|Gm14319	4.21656	5.51676	1.52164	3.62554	0.00028836
MSTRG.4990|Gm20498	324.579	0.713878	0.198059	3.60436	0.000312918
MSTRG.2219|Agpat3	6610.81	1.24836	0.347558	3.59182	0.000328379
MSTRG.8907|Bbx	1349.71	3.10007	0.863183	3.59144	0.000328857
MSTRG.12581|Ptprj	4369.44	-5.35203	1.49241	-3.58616	0.000335577
MSTRG.7355|Kctd4	383.968	0.779745	0.218108	3.57504	0.000350175
MSTRG.12997|Gm14048	2145.65	-1.25881	0.353056	-3.56545	0.000363226
MSTRG.17702	4061.49	2.55464	0.72116	3.54241	0.00039649
MSTRG.72|Gm9947	62.645	-0.929616	0.262667	-3.53914	0.000401429
MSTRG.10066	5007.21	-0.444909	0.125752	-3.53798	0.000403198
MSTRG.7410	528.682	1.32582	0.374991	3.53559	0.000406862
MSTRG.13667	1320.98	13.806	3.90679	3.53383	0.000409578
MSTRG.24289	1831.04	3.097	0.87721	3.53052	0.000414747
ENSMUSG00000117799|Gm50295	4.52937	-5.64722	1.60032	-3.52879	0.000417457
ENSMUSG00000064796|Terc	8.38627	2.87936	0.820615	3.50878	0.000450163
ENSMUSG00000096934|Gm26658	4.86577	5.72274	1.64046	3.48849	0.000485765
MSTRG.21009	7396.06	-3.35098	0.96343	-3.47818	0.000504838
MSTRG.12690	351.605	-4.82344	1.39177	-3.46568	0.000528895
MSTRG.6068	18.3737	2.25647	0.65291	3.45602	0.000548207
MSTRG.18203	2260.03	0.872424	0.253452	3.44216	0.000577088
MSTRG.3569|Hic1	189.22	1.32074	0.383766	3.44152	0.000578449
MSTRG.9299|Gm6712	129.347	1.0542	0.306743	3.43677	0.000588697
MSTRG.3236|Mir7652	19.4183	3.9684	1.16	3.42102	0.000623859
MSTRG.11225	4104.75	-1.44548	0.42361	-3.4123	0.000644168
ENSMUSG00000079606|Fsip2l	5.1231	5.79842	1.70089	3.40905	0.000651896
MSTRG.24833|Pir	509.736	2.42961	0.712771	3.40868	0.000652774
MSTRG.19600|Eps8l1	652.329	1.80511	0.531802	3.39433	0.000687971
MSTRG.1770|4933406P04Rik	61.3239	-1.04418	0.308312	-3.38677	0.000707197
ENSMUSG00000104502|Gm37737	3.78497	5.35767	1.58301	3.38448	0.000713135
MSTRG.19031|Suclg2	1958.41	-1.34201	0.397566	-3.37557	0.000736633
MSTRG.8041|Tnrc6b	14552.7	-0.329599	0.0976505	-3.3753	0.000737359
ENSMUSG00000057163|Prss2	3.43196	5.21797	1.55325	3.35939	0.000781137
MSTRG.3927	4726.11	0.812	0.242241	3.35203	0.000802224
MSTRG.6216|Gm47428	306.998	3.54757	1.0592	3.34928	0.000810225
MSTRG.7244|Zfp395	1927.17	1.09859	0.328848	3.34071	0.000835637
MSTRG.21242	558.342	-1.85022	0.554802	-3.33493	0.000853216
ENSMUSG00000072874|Gm6116	3.63876	5.29973	1.58971	3.33377	0.000856787
ENSMUSG00000014725|Adam28	3.63876	5.29973	1.58971	3.33377	0.000856787
ENSMUSG00000084822|Myadml2os	3.51755	-5.28262	1.58691	-3.32888	0.000871975
ENSMUSG00000037996|Slc24a2	7.79908	3.87228	1.16484	3.32429	0.000886428
MSTRG.4821|Rn7s2	2005.05	3.09733	0.932989	3.31979	0.000900851
ENSMUSG00000007682|Dio2	772.643	0.924509	0.278781	3.31625	0.000912334
MSTRG.11229|Eml3	2795.81	2.0072	0.605845	3.31306	0.000922804
MSTRG.8786	5398.85	3.17503	0.958405	3.31282	0.00092359
MSTRG.7933	3792.95	-0.435285	0.131519	-3.30966	0.000934081
MSTRG.12646|Gm27027	29.616	2.54168	0.768619	3.30681	0.000943654
ENSMUSG00000093859|Gm7882	3.68476	-5.34969	1.61875	-3.30482	0.000950366
MSTRG.20032	9304.33	1.36636	0.415093	3.29169	0.000995861
MSTRG.13932|B430305J03Rik	8.75543	-6.59843	2.00483	-3.29127	0.00099737
MSTRG.11611|Pprc1	5153.99	-0.32217	0.0982993	-3.27744	0.00104753
MSTRG.3994	8873.82	-0.673813	0.205621	-3.27696	0.00104932
MSTRG.19869|Gm38973	19.9528	-1.67454	0.511584	-3.27325	0.00106317
MSTRG.19099	4571.41	2.54963	0.781722	3.26155	0.00110806
MSTRG.11126	5665.06	-0.250891	0.0769923	-3.25865	0.00111945
MSTRG.12807	611.523	-12.7246	3.90684	-3.25701	0.00112593
MSTRG.53	2773.25	0.595262	0.182853	3.25542	0.00113225
MSTRG.22253|Enkd1	507.98	-0.541835	0.166641	-3.25151	0.00114793
MSTRG.11016|Kmt5b	8066.29	-1.04176	0.321202	-3.24332	0.00118144
MSTRG.15215	2243.5	-12.1539	3.7476	-3.24311	0.00118231
ENSMUSG00000105418|Gm43650	3.28512	5.15365	1.59482	3.2315	0.00123144
MSTRG.21484|Gm27288	2767.61	0.372218	0.115264	3.22927	0.00124106
ENSMUSG00000073530|Pappa2	804.135	0.528998	0.164139	3.22286	0.00126919
MSTRG.10332|Mettl4	648.442	2.27392	0.705809	3.22172	0.00127425
MSTRG.8463	3717.77	0.400606	0.124617	3.21471	0.00130575
MSTRG.9921|Slc29a1	6358.43	-0.667219	0.207599	-3.21399	0.00130905
MSTRG.18577|9130019P16Rik	10.3191	-2.0923	0.65182	-3.20993	0.00132767
MSTRG.3790	4561.55	0.289516	0.0903481	3.20445	0.00135319
MSTRG.20858	510.415	-12.4639	3.90685	-3.19026	0.00142145
MSTRG.8219	3685.67	-2.61709	0.8207	-3.18885	0.00142839
MSTRG.21611|Smim18	15.1253	-2.48204	0.779981	-3.18218	0.00146172
MSTRG.7193|Mipepos	3.34432	-5.21016	1.63858	-3.17968	0.00147436
MSTRG.17794|B230377A18Rik	104.187	0.761789	0.24011	3.17267	0.00151044
MSTRG.24063|Ccl21b	107.073	-2.57259	0.812001	-3.16821	0.00153381
MSTRG.18062|Bri3	1710.48	-2.37177	0.749014	-3.16652	0.00154274
ENSMUSG00000097881|Celrr	3.13062	5.08345	1.60612	3.16504	0.00155061
ENSMUSG00000036218|Pdzrn4	4.31864	5.54729	1.75337	3.16379	0.00155729
MSTRG.868	6176.68	2.46403	0.779728	3.16012	0.00157706
MSTRG.10542|Apc	9114.95	-1.04595	0.331505	-3.15514	0.00160419
MSTRG.21441	4512.54	0.938581	0.297941	3.15022	0.00163148
ENSMUSG00000101398|Gm2617	3.0055	-5.0564	1.60841	-3.14373	0.00166808
ENSMUSG00000112246|Gm40761	3.84557	5.3785	1.71092	3.14363	0.00166864
MSTRG.10604	2282.35	-0.991206	0.315692	-3.13979	0.00169071
MSTRG.3359|Lrrc75aos1	3.16806	-5.13269	1.63583	-3.13767	0.00170299
MSTRG.14393|Spag17	3.17084	-5.13376	1.63675	-3.13656	0.00170944
MSTRG.4216|Cacng1	3.18268	-5.1383	1.64063	-3.13191	0.00173673
MSTRG.15252	1566.23	0.870645	0.278379	3.12755	0.00176268
MSTRG.413	2039.65	-0.949092	0.303681	-3.12529	0.0017763
ENSMUSG00000030450|Oca2	3.72689	5.33832	1.71204	3.11811	0.00182015
MSTRG.16016	3993.26	-0.871255	0.279986	-3.11178	0.00185966
MSTRG.8384|Nckap1l	2957.09	-1.38207	0.44501	-3.10572	0.0018982
MSTRG.5701|BC005537	17658.3	-5.11073	1.64604	-3.10485	0.00190373
MSTRG.13756	466.553	-0.901237	0.290481	-3.10257	0.00191847
MSTRG.13858	15947	-3.08568	0.99485	-3.10165	0.00192443
MSTRG.21446|Upf3a	4032.08	0.983628	0.318143	3.09178	0.00198959
MSTRG.21247	1776.84	-0.611961	0.198137	-3.08858	0.00201118
MSTRG.6420	9303.72	0.402642	0.130366	3.08855	0.00201136
MSTRG.15819	2092.12	1.30815	0.423635	3.08791	0.00201571
ENSMUSG00000026668|Ucma	3.69427	-5.35311	1.7344	-3.08643	0.00202575
MSTRG.18392|Braf	257.887	3.0693	0.995137	3.0843	0.00204029
MSTRG.11962	389.246	12.0431	3.90687	3.08255	0.00205237
ENSMUSG00000085843|Kank4os	3.01501	-5.06021	1.64611	-3.07404	0.00211179
MSTRG.5982|Pitx1	31.7193	1.3339	0.435141	3.06545	0.00217345
MSTRG.22276|Slc7a6os	518.617	-1.58492	0.517506	-3.06262	0.00219409
MSTRG.6467	360.893	-11.9638	3.90689	-3.06223	0.00219696
MSTRG.18791|Elmod3	734.841	-0.628286	0.205392	-3.05896	0.0022211
MSTRG.7855|Mroh5	3.33759	-5.20765	1.70387	-3.05636	0.0022404
MSTRG.22520|4933417D19Rik	37.7988	-1.78071	0.583555	-3.05148	0.00227715
MSTRG.24064|CAAA01098150.1	27.5114	2.77299	0.910214	3.04652	0.00231505
MSTRG.4826|Gm49383	10.6754	-4.98309	1.63606	-3.0458	0.00232065
MSTRG.21624|Gm34853	3.13828	5.08665	1.67084	3.04436	0.00233178
MSTRG.8003|Polr2f	2464.74	0.762217	0.250536	3.04235	0.00234742
MSTRG.4492	5751.2	1.78948	0.588235	3.04212	0.00234922
MSTRG.3475|Gm44349	23.3337	3.55011	1.167	3.04208	0.00234947
MSTRG.23990|Scp2-ps2	1891.32	0.399838	0.131556	3.03929	0.00237135
ENSMUSG00000108739|Gm45096	2.84456	-4.97647	1.6384	-3.0374	0.00238627
ENSMUSG00000084983|Gm11789	3.32899	-5.20439	1.71445	-3.03561	0.00240052
MSTRG.9290	8219.16	-2.43669	0.802977	-3.03457	0.00240875
ENSMUSG00000097157|Gm26512	3.69822	5.32804	1.76087	3.0258	0.00247976
MSTRG.24069|Il11ra2	110.622	1.57647	0.521098	3.02528	0.00248406
ENSMUSG00000023443|Esx1	3.50915	5.24637	1.73434	3.02499	0.00248639
MSTRG.2912|Gm12014	2.77697	4.91261	1.62579	3.02168	0.00251377
MSTRG.16224	2479.41	7.78103	2.57563	3.02102	0.00251925
MSTRG.13947	1122.61	-2.87622	0.952369	-3.02007	0.00252714
MSTRG.20337	2982.99	-2.6799	0.887464	-3.01973	0.00252999
ENSMUSG00000082082|Gm13230	2.78527	4.91611	1.62899	3.01788	0.00254546
MSTRG.6783|Gm49094	2.93273	4.99194	1.65509	3.01612	0.00256034
MSTRG.1778	315.804	11.7415	3.9069	3.00532	0.002653
MSTRG.23437	296.231	-11.6789	3.90691	-2.9893	0.00279618
MSTRG.2956|Commd1b	300.248	11.6686	3.9069	2.98666	0.00282041
MSTRG.21855	1428.88	-0.676097	0.226598	-2.98369	0.00284799
MSTRG.15506|Ak4	297.489	2.77568	0.932253	2.97739	0.00290719
MSTRG.22042	330.356	-1.48928	0.501642	-2.96881	0.00298953
ENSMUSG00000027474|Ccm2l	94.1404	1.00533	0.338948	2.96604	0.00301661
MSTRG.16413|Gm10484	3.16481	-5.1313	1.73372	-2.95971	0.00307931
MSTRG.10588|Sra1	4537.57	0.733765	0.247918	2.9597	0.00307937
MSTRG.4726|Strn3	5157.33	-0.849314	0.287094	-2.95832	0.00309322
ENSMUSG00000112513|4930422I22Rik	2.94166	4.99564	1.69023	2.95559	0.00312069
ENSMUSG00000094584|Ms4a18	3.1843	-5.13904	1.73901	-2.95515	0.00312515
MSTRG.19031	4624.94	0.494029	0.167775	2.9446	0.00323376
MSTRG.7486	11355.7	-1.49721	0.508533	-2.94418	0.00323808
MSTRG.8463|Clec16a	2004.62	-0.59078	0.200733	-2.94311	0.00324928
MSTRG.7596	261.029	-11.4964	3.90694	-2.94257	0.00325501
MSTRG.11730	793.109	-0.82746	0.281268	-2.94189	0.00326218
MSTRG.19449|Plekha5	2348.08	1.02533	0.348581	2.94144	0.00326694
MSTRG.8623	2096.38	0.922408	0.314353	2.93431	0.00334292
ENSMUSG00000114654|Gm47918	2.67062	-4.88606	1.66643	-2.93205	0.00336737
ENSMUSG00000118340|Gm50301	3.32343	-5.20216	1.77838	-2.92523	0.003442
MSTRG.10954|Cidea	120.628	1.26175	0.432189	2.91944	0.00350658
MSTRG.1007|Inava	292.194	2.74053	0.939158	2.91807	0.00352203
MSTRG.21323	9810.69	-1.4399	0.49406	-2.91443	0.00356337
MSTRG.12715	414.02	3.59069	1.2356	2.90603	0.00366045
MSTRG.17563|Plbd2	7358.55	1.61241	0.555423	2.90303	0.00369566
MSTRG.2821	6743.75	-0.615356	0.211989	-2.90278	0.00369866
MSTRG.15155|Ccl19	113.826	-2.15542	0.742914	-2.90131	0.00371604
ENSMUSG00000107373|Gm42668	3.61406	4.26181	1.46965	2.89988	0.0037331
MSTRG.3629	677.936	-1.34883	0.465186	-2.89956	0.00373689
MSTRG.15568|Kti12	1871.42	-2.55442	0.881995	-2.89618	0.00377732
MSTRG.11163|Atg2a	5991.95	-2.30736	0.798631	-2.88915	0.0038629
MSTRG.21307	225.492	-11.2853	3.90696	-2.88851	0.00387069
MSTRG.23876|Gpd1l	2049.74	1.42067	0.492298	2.8858	0.00390421
MSTRG.2680|Mettl1	1921.66	-0.678107	0.235193	-2.88319	0.00393672
ENSMUSG00000029829|Tmem213	16.4491	1.80111	0.62481	2.88266	0.00394334
ENSMUSG00000030209|Grin2b	3.26149	5.14486	1.78538	2.88166	0.00395587
MSTRG.15333	225.342	11.2546	3.90695	2.88065	0.00396854
MSTRG.21689	216.848	-11.2289	3.90697	-2.87407	0.00405216
MSTRG.15947|Gpr3	386.957	-0.38392	0.13367	-2.87215	0.00407693
MSTRG.12220	13.9011	7.23536	2.52376	2.8669	0.00414519
MSTRG.23377	8835.95	-1.52214	0.530949	-2.86682	0.00414615
ENSMUSG00000029788|Cpa5	3.01571	-5.06062	1.76697	-2.86402	0.00418305
MSTRG.2212|Pfkl	12276	0.508059	0.177828	2.85703	0.0042763
MSTRG.11744|Zfp950	276.082	0.66169	0.231619	2.8568	0.00427936
MSTRG.12578	1442.03	0.59788	0.209416	2.85499	0.00430375
MSTRG.9646|Akap8	11153.5	-0.539631	0.18927	-2.85112	0.00435656
MSTRG.18186|Gm43961	95.6504	-0.767654	0.269956	-2.84363	0.00446027
MSTRG.21791|Gm3365	215.127	-0.590802	0.207938	-2.84124	0.00449378
MSTRG.18480|Rbpj-ps3	71.424	2.78835	0.981552	2.84076	0.00450066
MSTRG.19560	10309.1	0.34915	0.122934	2.84014	0.00450932
MSTRG.4429	196.384	-11.0859	3.90699	-2.83745	0.00454749
MSTRG.24799|Map7d2	180.124	1.84458	0.650227	2.83683	0.00455644
MSTRG.22795|Cdkn2d	369.874	-2.19916	0.775447	-2.83599	0.00456833
MSTRG.12360|Prpf40a	14895.4	0.941326	0.331965	2.83562	0.00457368
MSTRG.16|Gm37277	104.266	-0.647904	0.228608	-2.83412	0.00459514
MSTRG.1169	3749.34	-1.11936	0.395961	-2.82696	0.00469926
ENSMUSG00000047508|Mbd3l2	3.17803	-5.13658	1.82753	-2.81066	0.00494396
MSTRG.8366|Hoxc4	285.409	-1.39455	0.496178	-2.81059	0.00494515
MSTRG.3450|Dnah2os	27.1333	1.2066	0.429821	2.80721	0.00499719
MSTRG.3591	826.801	2.24837	0.801088	2.80665	0.00500602
MSTRG.13771|Hspa4l	9862.48	-0.551194	0.197196	-2.79516	0.00518748
ENSMUSG00000068392|Rnase13	2.58739	4.81279	1.72543	2.78932	0.00528188
MSTRG.18050	3720.58	-0.385114	0.138074	-2.78919	0.00528397
ENSMUSG00000112470|5330439M10Rik	2.4667	4.74006	1.69989	2.78845	0.00529608
ENSMUSG00000041805|Pramel1	2.67224	-4.88676	1.75255	-2.78838	0.0052973
MSTRG.21636|Gm45660	21.0459	2.01529	0.722842	2.78801	0.00530335
MSTRG.13537|Zfp970	775.189	0.511075	0.183381	2.78696	0.00532052
MSTRG.9817|Mdc1	5041.44	-0.591587	0.212651	-2.78196	0.00540315
ENSMUSG00000097948|Gm21430	2.50852	-4.79526	1.72393	-2.78159	0.00540931
MSTRG.16479	4833.31	1.178	0.423581	2.78106	0.00541817
ENSMUSG00000112379|Gm47900	22.0287	-1.47286	0.530101	-2.77845	0.00546192
MSTRG.7330	5258.82	-0.633234	0.228077	-2.77641	0.00549636
MSTRG.6572	106.258	-1.3964	0.503143	-2.77535	0.00551428
MSTRG.14786|Gm40155	2.64799	4.84127	1.74616	2.77252	0.00556236
MSTRG.2769|Dnajc14	1635.06	-1.26292	0.45569	-2.77144	0.00558085
ENSMUSG00000005360|Slc1a3	800.421	-0.573047	0.206871	-2.77006	0.00560452
MSTRG.3735	3978.7	1.92964	0.696643	2.76991	0.00560715
MSTRG.15721	3377.43	-0.826849	0.298847	-2.7668	0.00566094
MSTRG.11620|Actr1a	5962.88	1.81931	0.65778	2.76584	0.0056777
MSTRG.15640	3378.57	2.09846	0.759152	2.76422	0.00570588
MSTRG.24896|Gm21742	33.024	2.26325	0.818949	2.76361	0.00571664
MSTRG.7900|Gm48952	5.85901	3.42775	1.24148	2.76103	0.00576189
MSTRG.21789|Ndufa13	162.941	10.7868	3.90703	2.76088	0.00576464
MSTRG.23394|Gm37663	9.16376	1.99773	0.72396	2.75945	0.00578991
MSTRG.6560	157.755	-10.7699	3.90705	-2.75654	0.00584168
MSTRG.23090|Sidt2	4670.16	0.716956	0.260229	2.75509	0.00586751
MSTRG.17941|Mcm7	5617.07	1.03177	0.374746	2.75326	0.00590054
ENSMUSG00000111500|Gm48820	2.59505	4.81621	1.75118	2.75026	0.00595484
MSTRG.7973	10057.2	0.550692	0.200262	2.74985	0.00596219
MSTRG.22060|Gm45425	22.0724	1.10137	0.400586	2.74939	0.00597069
ENSMUSG00000041237|Pklr	2.34202	-4.69607	1.7082	-2.74914	0.00597522
ENSMUSG00000085412|Halr1	12.7912	1.60264	0.583112	2.74842	0.00598824
MSTRG.12280	765.076	2.37219	0.863601	2.74686	0.00601696
MSTRG.19854	1795.18	0.981334	0.357351	2.74614	0.00603016
ENSMUSG00000029695|Aass	11.2288	6.92846	2.52407	2.74495	0.00605199
ENSMUSG00000045930|Clec14a	726.643	0.581322	0.211827	2.74433	0.00606343
MSTRG.968	4206.16	-1.01634	0.370634	-2.74217	0.00610354
MSTRG.24535	917.476	-1.42825	0.520947	-2.74164	0.00611335
MSTRG.17420	559.938	-1.82199	0.665235	-2.73887	0.00616516
MSTRG.18924|9530013L04Rik	3.0802	5.06319	1.85243	2.73327	0.00627098
MSTRG.19874	531.567	-2.8773	1.05304	-2.73238	0.00628786
MSTRG.13864|Supt20	3607.86	-0.894254	0.327313	-2.7321	0.00629314
MSTRG.5080	605.425	-0.428585	0.156919	-2.73125	0.00630944
ENSMUSG00000047230|Cldn2	17.9868	1.37431	0.504088	2.72632	0.00640441
MSTRG.9070|Smim11	1628.64	0.304649	0.11176	2.72593	0.0064121
MSTRG.24043|AC168977.2	17.8382	-4.10172	1.50483	-2.72571	0.00641632
ENSMUSG00000112184|Gm48826	2.83621	-4.97282	1.82724	-2.7215	0.00649867
MSTRG.9846	47.1269	-1.55466	0.572099	-2.71747	0.00657833
ENSMUSG00000049548|Krt82	2.34086	-4.69549	1.7279	-2.71746	0.00657856
ENSMUSG00000057455|Rit2	2.45714	4.73533	1.74565	2.71265	0.00667473
MSTRG.9129|Fam3b	18.8198	-1.85732	0.68507	-2.71113	0.00670539
ENSMUSG00000107184|Gm18222	11.9354	1.78809	0.660633	2.70663	0.00679692
MSTRG.21634|Fgf20	2.48393	4.74875	1.75524	2.70547	0.00682071
ENSMUSG00000087684|1200007C13Rik	98.8721	0.831014	0.307261	2.70459	0.00683887
MSTRG.23353|Usp3	6590.53	-0.536185	0.198275	-2.70424	0.006846
ENSMUSG00000072945|Ripply1	2.29371	4.63599	1.71448	2.70402	0.00685066
MSTRG.11565	3489.91	-0.651291	0.241247	-2.69968	0.0069406
MSTRG.19955|Sipa1l3	8001.99	1.01037	0.374491	2.69797	0.00697627
MSTRG.22606	5530.98	-0.548019	0.20344	-2.69377	0.00706496
MSTRG.20941	946.291	-0.743304	0.275948	-2.69364	0.00706756
MSTRG.20636	4157.62	0.504165	0.187174	2.69356	0.0070693
MSTRG.7942	602.994	-0.99175	0.368241	-2.69321	0.00707683
MSTRG.15252|Msantd3	2779.9	-0.486788	0.180822	-2.69208	0.0071008
MSTRG.10046|Ticam1	1989.26	2.56788	0.954565	2.6901	0.00714306
MSTRG.2602|Cpsf6	11418.1	-1.15121	0.427978	-2.68988	0.00714787
MSTRG.23781|Usp4	4442.88	-0.49975	0.185805	-2.68965	0.00715274
MSTRG.5938	1140.76	0.871868	0.324368	2.68789	0.00719042
ENSMUSG00000117831|Gm6995	2.47563	4.7447	1.76555	2.68739	0.00720133
MSTRG.3596	3247.8	1.31089	0.488109	2.68564	0.00723905
MSTRG.7873|Ly6i	509.265	-0.580634	0.216308	-2.68429	0.00726837
MSTRG.4663|Prps1l1	31.6176	1.28954	0.480412	2.68424	0.00726955
MSTRG.9103	2376.65	-1.51332	0.563802	-2.68413	0.00727185
MSTRG.20685	131.304	10.4754	3.90709	2.68111	0.00733776
ENSMUSG00000051359|Ncald	204.041	0.558642	0.208596	2.6781	0.00740401
ENSMUSG00000026415|Fcamr	55.5516	-1.38449	0.517196	-2.67691	0.0074305
MSTRG.23553	968.854	4.06193	1.51963	2.67298	0.00751807
MSTRG.8448|Cers5	6987.04	0.845579	0.316405	2.67246	0.00752975
ENSMUSG00000029526|1700123K08Rik	2.3448	-4.69754	1.75934	-2.67006	0.00758368
MSTRG.7558|Gm5219	2.34596	-4.69814	1.75976	-2.66976	0.00759047
MSTRG.11283	124.167	-10.4245	3.90712	-2.66808	0.00762851
ENSMUSG00000074887|EU599041	2.75208	4.90109	1.84148	2.6615	0.00777942
ENSMUSG00000096746|Trav7d-3	14.499	-1.85138	0.696267	-2.65901	0.00783706
MSTRG.20243	118.473	-1.24423	0.467981	-2.65873	0.0078436
MSTRG.6749|Tasor	5729.36	-0.532207	0.200379	-2.656	0.0079073
ENSMUSG00000034384|Barhl2	9.59771	3.3812	1.27411	2.65378	0.00795967
ENSMUSG00000113985|9130015A21Rik	12.2089	1.83655	0.69222	2.65314	0.00797473
MSTRG.6341|Gm15907	13.914	-1.43944	0.543347	-2.64921	0.00806803
MSTRG.10636|Pcdhb22	510	0.617552	0.233378	2.64614	0.00814159
MSTRG.2638|1700006J14Rik	7.15898	2.61363	0.987781	2.64596	0.0081459
MSTRG.22113|Gm45289	17.4355	1.58695	0.599801	2.6458	0.00814992
MSTRG.8355	6071.89	-0.984926	0.37251	-2.64403	0.00819262
MSTRG.24375	2812.92	-1.60595	0.607458	-2.64372	0.00820016
ENSMUSG00000044863|Defb36	5.52772	2.86787	1.08641	2.63977	0.00829634
MSTRG.18513|Gimap9	1168.9	-1.27015	0.4813	-2.639	0.00831517
MSTRG.7423|Ednrb	17909.9	0.617377	0.234097	2.63728	0.00835746
MSTRG.14299|Tars2	1643.96	-0.325551	0.1235	-2.63605	0.00838783
MSTRG.3257|Zfp672	902.104	-0.58486	0.221892	-2.63579	0.00839412
MSTRG.19760|Relb	10321	-1.08338	0.411094	-2.63536	0.00840476
MSTRG.24530|Eda2r	2676.1	-0.86584	0.328595	-2.63497	0.00841435
MSTRG.24530	5146.74	0.782599	0.297403	2.63144	0.00850242
ENSMUSG00000054409|Tmem74	109.98	1.00813	0.383176	2.63099	0.00851361
MSTRG.14642|Gm6061	247.14	-0.689511	0.262156	-2.63015	0.00853461
MSTRG.11807|Celf2	2679.38	0.582143	0.221634	2.62659	0.00862442
MSTRG.13408|Gm20431	110.553	-10.257	3.90717	-2.62517	0.00866055
ENSMUSG00000057465|Saa2	14.8683	1.78366	0.680733	2.6202	0.00878772
MSTRG.15281|n-R5s185	8.90819	-4.09851	1.56477	-2.61924	0.00881269
MSTRG.10557	19164.6	-0.512339	0.195719	-2.61772	0.00885189
MSTRG.2702|R3hdm2	9725.9	0.839364	0.320763	2.61677	0.00887653
MSTRG.13474	6.52172	-4.24252	1.62247	-2.61485	0.00892671
ENSMUSG00000089759|3632454L22Rik	21.4906	-1.40055	0.535742	-2.61423	0.00894282
MSTRG.14813|Rap1gds1	11163.7	0.688545	0.263386	2.6142	0.00894359
MSTRG.196|Gm43213	12.6561	3.29739	1.26273	2.61131	0.0090197
ENSMUSG00000102000|1700006H21Rik	2.68595	-4.89326	1.87461	-2.61029	0.00904661
MSTRG.15822|Gm12937	2.85417	4.94798	1.89614	2.6095	0.00906746
MSTRG.13034|Plcb1	500.138	0.43697	0.167549	2.60802	0.00910682
MSTRG.11762|Frmd4a	4613.42	0.71439	0.273951	2.60773	0.00911443
MSTRG.9450|Lmf1	435.307	-0.610804	0.234385	-2.60599	0.00916088
MSTRG.7180|Phf11b	1538.64	1.5888	0.610112	2.60412	0.009211
MSTRG.7955|Gm49411	2.5025	-4.79226	1.84219	-2.60139	0.00928456
ENSMUSG00000049692|Tmem239	10.9088	-6.9159	2.65987	-2.60009	0.00931995
MSTRG.3296	2258.79	-0.720902	0.277579	-2.5971	0.00940136
MSTRG.11039|Gpr152	185.004	-0.480786	0.185504	-2.59178	0.00954801
MSTRG.13849|Gm43803	2.17157	-4.58742	1.77186	-2.58905	0.0096242
MSTRG.8533|Fgd4	612.959	1.25567	0.485478	2.58646	0.00969668
MSTRG.4111	12715.8	-0.618289	0.239423	-2.58242	0.00981106
MSTRG.9645	98.0787	-10.0843	3.90722	-2.58093	0.00985336
MSTRG.9816	13153.9	1.94515	0.75498	2.57642	0.00998295
MSTRG.24535|Pja1	8888.95	0.243622	0.0945655	2.57623	0.00998856
MSTRG.12360	22977.8	-0.556153	0.215949	-2.57539	0.0100128
ENSMUSG00000090485|Gm17416	2.31923	4.64968	1.80552	2.57525	0.0100168
MSTRG.5977	2571.25	0.316768	0.123022	2.57488	0.0100274
ENSMUSG00000026834|Acvr1c	63.4964	0.726256	0.282221	2.57336	0.0100716
MSTRG.20004|Haus5	679.342	-1.17102	0.45529	-2.57203	0.0101105
MSTRG.22791	5184.75	-1.46016	0.567754	-2.57181	0.0101167
MSTRG.5075	97.6796	10.0486	3.90721	2.57181	0.0101167
MSTRG.19628|4933431C10Rik	180.405	-0.415662	0.161659	-2.57123	0.0101338
MSTRG.1330	97.5131	10.0462	3.90721	2.57118	0.0101351
ENSMUSG00000112314|Gm49454	2.6231	4.82976	1.87882	2.57063	0.0101514
MSTRG.6689|Vdac2	13079.7	0.307511	0.119802	2.56682	0.0102634
ENSMUSG00000056755|Grm7	5.00535	3.15894	1.2308	2.56657	0.0102709
MSTRG.20938	5425.48	0.600931	0.234424	2.56344	0.010364
MSTRG.22800|Gm20519	22.6004	-1.38642	0.540847	-2.56343	0.0103642
MSTRG.16136|Vps13d	597.93	1.50352	0.586656	2.56287	0.0103811
MSTRG.7511|4930594M22Rik	2.16762	-4.58522	1.78991	-2.56171	0.0104159
ENSMUSG00000095250|AC133103.4	9.53594	6.69136	2.61269	2.5611	0.0104341
ENSMUSG00000026394|Atp6v1g3	2.17203	-4.58767	1.79155	-2.56072	0.0104455
ENSMUSG00000097888|Gm26682	374.732	1.00471	0.392464	2.56001	0.0104669
ENSMUSG00000110216|Gm36325	2.17597	-4.58987	1.79302	-2.55986	0.0104716
MSTRG.19241	1253.2	0.527321	0.206057	2.5591	0.0104943
MSTRG.17329|Gm42669	51.5459	4.10661	1.60488	2.55883	0.0105025
MSTRG.14423	11656.4	-0.990803	0.38766	-2.55585	0.0105927
ENSMUSG00000047976|Kcna1	283.296	0.577154	0.225838	2.55561	0.0106001
MSTRG.22928|Stt3a	19639.4	0.694918	0.272311	2.55193	0.0107127
MSTRG.4616|Pxdn	13819.4	0.521795	0.2045	2.55157	0.0107239
MSTRG.10676|Nr3c1	16401	-0.902754	0.354106	-2.54939	0.0107912
MSTRG.16533|Pus7	3105.48	-1.5719	0.617289	-2.54645	0.0108825
MSTRG.9773|Clic1	8880.47	-1.69341	0.665645	-2.54402	0.0109585
MSTRG.19210	4061.65	0.46549	0.183035	2.54318	0.0109849
MSTRG.12635	455.102	0.902194	0.354853	2.54244	0.011008
MSTRG.11952|Yme1l1	9488.4	0.660912	0.260018	2.54179	0.0110286
MSTRG.20062	4111.55	0.718762	0.282915	2.54056	0.0110676
MSTRG.2696|Ddit3	3065.45	0.688037	0.270979	2.53908	0.0111144
ENSMUSG00000037010|Apln	230.467	0.454958	0.179336	2.53691	0.0111837
MSTRG.8184|Cpt1b	780.567	-0.440485	0.173848	-2.53374	0.0112853
MSTRG.20455	1352.69	1.83055	0.722716	2.53287	0.0113131
MSTRG.20159	16393.5	1.37449	0.543065	2.531	0.0113739
MSTRG.12545	2873.13	1.01689	0.402078	2.52909	0.0114358
MSTRG.3763	6457.85	-0.553896	0.21908	-2.52828	0.0114622
MSTRG.6909|Gm49125	88.0166	-0.676451	0.267599	-2.52786	0.0114761
ENSMUSG00000113548|Gm34047	2.10413	4.51445	1.78912	2.52328	0.0116266
MSTRG.7546	3347.39	0.87773	0.347867	2.52318	0.0116299
ENSMUSG00000075408|Smim41	23.2508	1.36507	0.541189	2.52236	0.011657
MSTRG.12648	4275.23	1.38418	0.549025	2.52116	0.0116967
ENSMUSG00000084193|Gm6823	17.8218	1.21983	0.48402	2.52021	0.0117285
MSTRG.652|Ugt1a2	2.34156	-4.69589	1.86368	-2.51969	0.0117459
ENSMUSG00000106298|Gm42958	2.34759	-4.69911	1.8655	-2.51895	0.0117704
MSTRG.24452|Mtcp1	77.7549	-1.78827	0.712312	-2.51051	0.0120556
MSTRG.14435	321.722	-1.20983	0.481965	-2.5102	0.0120661
ENSMUSG00000081553|Ccdc50-ps	7.32943	-1.99524	0.794946	-2.5099	0.0120764
MSTRG.17678|Gm42651	29.9627	1.21632	0.484641	2.50974	0.012082
MSTRG.3115|Gm16170	370.623	-0.454185	0.180999	-2.50933	0.0120961
ENSMUSG00000112532|Gm36283	19.1567	-1.47127	0.587481	-2.50438	0.0122667
ENSMUSG00000111698|Gm47105	2.84826	-4.97833	1.98827	-2.50384	0.0122853
MSTRG.861|Ccnt2	9451.14	-0.604346	0.241687	-2.50053	0.0124008
MSTRG.22205|K230015D01Rik	121.02	0.51547	0.20624	2.49937	0.0124416
MSTRG.2296	4076	0.466872	0.186964	2.49712	0.0125207
MSTRG.1235	1922.27	1.09869	0.440537	2.49397	0.0126324
MSTRG.18262|6530409C15Rik	217.321	-0.512209	0.205488	-2.49264	0.0126797
ENSMUSG00000031881|Cdh16	2.32879	4.65524	1.86933	2.49033	0.0127625
MSTRG.8121	1612.75	-0.395624	0.158868	-2.49026	0.0127649
MSTRG.13484|Gm14399	107.381	1.02803	0.412883	2.48989	0.0127784
MSTRG.9921	2979.86	1.05466	0.423761	2.48882	0.0128169
MSTRG.3847|Gm45716	524.653	0.7884	0.316888	2.48795	0.0128483
MSTRG.1343|Rpl27-ps1	7.11321	2.34916	0.945408	2.48481	0.0129621
ENSMUSG00000048185|Gm7075	2.26882	4.62257	1.86271	2.48164	0.0130781
MSTRG.19313	7993.34	-0.438922	0.176888	-2.48135	0.0130884
MSTRG.716|Gpr35	1340.88	0.611746	0.246567	2.48105	0.0130995
MSTRG.16080	1741.6	-0.712897	0.287379	-2.48068	0.013113
MSTRG.13271|Gm14286	382.663	-0.626345	0.252932	-2.47634	0.0132737
MSTRG.11399|Vldlr	4946.17	0.968433	0.391214	2.47546	0.0133066
ENSMUSG00000115727|4930432J09Rik	208.534	0.705789	0.285155	2.4751	0.0133197
MSTRG.1462|Gm5069	30.2615	0.904765	0.365551	2.47507	0.0133211
MSTRG.10677	11121	-1.31893	0.533065	-2.47423	0.0133524
ENSMUSG00000118406|Terc	8.33327	-1.85773	0.75122	-2.47295	0.0134001
MSTRG.7182	2009.61	-1.71781	0.695475	-2.46998	0.0135122
MSTRG.3754|Acaca	1080.98	-2.53846	1.02881	-2.46736	0.0136114
ENSMUSG00000108905|Gm44618	3.8132	-3.44192	1.39504	-2.46726	0.0136152
MSTRG.11065|Sptbn2	56.592	-2.5078	1.01717	-2.46547	0.0136835
MSTRG.2155	37531	0.378407	0.153654	2.46273	0.0137884
MSTRG.20972	144.501	1.86557	0.758167	2.46063	0.0138693
MSTRG.16479|Rsbn1l	12650.9	-0.449257	0.182631	-2.45991	0.0138971
MSTRG.18497|Zfp212	568.427	-1.21718	0.495107	-2.45842	0.0139549
MSTRG.21551|Fgfr1	66310.8	-0.559432	0.227578	-2.4582	0.0139637
MSTRG.8857|Gm15711	2.16878	-4.58581	1.86646	-2.45695	0.0140122
MSTRG.10595	6524.26	-1.50858	0.614077	-2.45667	0.0140232
ENSMUSG00000116157|Cyp2d67-ps	2.17992	-4.59217	1.87016	-2.45549	0.0140692
MSTRG.9621|Umodl1	4.14878	3.5037	1.42699	2.4553	0.0140768
ENSMUSG00000055312|Them7	8.14398	-2.41068	0.981981	-2.45492	0.0140918
MSTRG.20962|Gm44746	17.3331	1.09724	0.446992	2.45471	0.0140998
ENSMUSG00000111378|Gm47230	41.9857	0.914046	0.372376	2.45463	0.0141028
MSTRG.3860	9121.92	1.25418	0.512151	2.44884	0.0143315
MSTRG.19353	622.213	1.63627	0.668929	2.44611	0.0144408
MSTRG.12553	6774.04	0.846327	0.346485	2.44261	0.0145817
ENSMUSG00000117995|Gm50348	1.94899	4.40322	1.80361	2.44133	0.0146331
ENSMUSG00000021749|Oit1	36.9754	-2.11814	0.867642	-2.44126	0.014636
MSTRG.13645	553.344	0.538602	0.220741	2.43997	0.0146887
MSTRG.24822|Rbbp7	28487.9	0.382649	0.156964	2.43781	0.0147766
ENSMUSG00000044716|Dok7	260.642	-0.512564	0.210283	-2.4375	0.0147892
ENSMUSG00000053208|Kat2b-ps	6.43493	1.92791	0.791415	2.43603	0.0148493
MSTRG.11016	5053.29	1.6052	0.659044	2.43565	0.014865
MSTRG.10359	2158.94	-1.74265	0.715481	-2.43564	0.0148656
MSTRG.24833|Vegfd	118.07	0.922598	0.378863	2.43518	0.0148845
MSTRG.9974	2419.75	0.993766	0.408141	2.43486	0.0148976
ENSMUSG00000073226|Gm10482	3.94795	3.43162	1.40954	2.43457	0.0149097
MSTRG.23090|Pafah1b2	2585.86	0.655135	0.269249	2.43319	0.0149665
MSTRG.13344|Pigt	1565.9	-1.84884	0.76011	-2.43233	0.0150021
MSTRG.7399|Gm49199	2.6148	4.82569	1.98421	2.43204	0.0150139
MSTRG.5626|Gm48776	4.20149	2.88914	1.18886	2.43018	0.0150915
MSTRG.1200	16869.2	-1.21156	0.498763	-2.42913	0.0151351
MSTRG.17746	33.4807	-1.03578	0.426473	-2.42871	0.0151527
MSTRG.9392|Pdpk1	8282.29	1.30688	0.538115	2.42863	0.0151561
ENSMUSG00000104793|Gm43756	49.1841	3.42625	1.4111	2.42806	0.0151796
ENSMUSG00000075324|Fign	55.7964	1.02869	0.423813	2.42723	0.0152146
MSTRG.24208	973.158	1.59177	0.655928	2.42675	0.0152349
MSTRG.21744|Klhl2	1561.15	-1.8544	0.764186	-2.42664	0.0152396
MSTRG.24736	90.1481	1.43384	0.59162	2.42359	0.0153681
MSTRG.18952|Gata2	780.366	0.439485	0.1814	2.42274	0.0154038
MSTRG.12044|Surf4	16766.2	2.44837	1.01077	2.42227	0.0154237
MSTRG.9587|Gm28043	11015.5	-1.05147	0.43412	-2.42208	0.015432
MSTRG.3715	2067.15	-1.14359	0.472417	-2.42071	0.0154901
MSTRG.4099	4798.86	-0.3804	0.15728	-2.41861	0.0155797
MSTRG.12365|Gm13535	2.10476	4.51458	1.86686	2.41828	0.015594
MSTRG.14544|Gm12525	2.12072	4.52376	1.87211	2.4164	0.0156749
MSTRG.1100|Gm28512	8.0582	2.55392	1.05739	2.41531	0.0157219
MSTRG.23362|Ice2	1927.58	-0.633613	0.262483	-2.41392	0.015782
ENSMUSG00000112798|Gm40685	2.85337	-4.98074	2.06374	-2.41345	0.0158024
ENSMUSG00000059854|Hydin	17.3108	-1.26367	0.52367	-2.41311	0.0158171
MSTRG.22029|Dand5	155.002	-1.29325	0.536302	-2.41142	0.0158908
ENSMUSG00000071322|Tcp10a	42.7863	0.888007	0.368328	2.41091	0.0159127
MSTRG.4309|Foxj1	7.03165	-6.28236	2.60619	-2.41055	0.0159284
MSTRG.5886|Zfp169	177.848	0.574287	0.23832	2.40974	0.0159641
MSTRG.3143|Gm26542	134.391	-0.533021	0.221459	-2.40686	0.0160902
ENSMUSG00000090098|Alms1-ps2	110.893	0.554137	0.230276	2.4064	0.0161107
MSTRG.9114|Erg	2222.26	0.348727	0.145004	2.40495	0.0161746
MSTRG.16172|Zfp991	938.747	-0.918707	0.382431	-2.40228	0.0162932
MSTRG.17175	32846.6	-0.257562	0.107242	-2.40169	0.0163195
ENSMUSG00000029236|Nmu	12.212	3.23519	1.34835	2.39938	0.016423
MSTRG.16035|Gm12987	15.0529	-1.20682	0.502983	-2.39933	0.0164253
MSTRG.6236	5640.8	-0.887665	0.370254	-2.39745	0.0165096
MSTRG.19965|Zfp74	142.537	-1.34636	0.561959	-2.39584	0.0165825
MSTRG.13513	38.7953	1.72735	0.721634	2.39367	0.0166808
MSTRG.5044|Ltbp2	2899.53	-0.641255	0.268008	-2.39267	0.0167261
ENSMUSG00000114442|F630042J09Rik	12.5624	1.36251	0.569731	2.3915	0.0167796
ENSMUSG00000103325|Gm10531	4.82905	-3.14179	1.3139	-2.3912	0.0167934
MSTRG.8514|Gm49517	2.34526	-4.69794	1.96472	-2.39114	0.016796
MSTRG.20995	283.667	-1.69602	0.709419	-2.39072	0.0168152
MSTRG.20399|Fam169b	4009.66	0.854847	0.357616	2.39041	0.0168298
MSTRG.20062|Ankrd27	5522.66	-0.673983	0.282059	-2.38951	0.0168708
MSTRG.7455|Abcc4	16118.1	0.778138	0.325689	2.38921	0.0168847
ENSMUSG00000082061|Gm12726	25.6816	1.04619	0.438076	2.38815	0.0169334
MSTRG.559|Ccl20	581.037	-0.96931	0.406226	-2.38613	0.0170266
MSTRG.1391	1414.16	-2.4284	1.01886	-2.38345	0.0171511
MSTRG.24866|Gm15726	8.64724	2.93501	1.23252	2.3813	0.0172517
ENSMUSG00000037428|Vgf	319.394	0.532	0.223529	2.38	0.0173125
ENSMUSG00000027966|Col11a1	271.244	1.32681	0.557494	2.37995	0.017315
ENSMUSG00000112943|Gm18983	14.9609	1.13816	0.478338	2.37941	0.0173404
ENSMUSG00000073769|Olfr1331	1.94007	4.39749	1.84878	2.37859	0.017379
MSTRG.17406	721.351	-0.551066	0.23182	-2.37713	0.0174479
ENSMUSG00000070667|Rpl31-ps10	24.3748	-0.941816	0.396249	-2.37683	0.0174622
MSTRG.258	3336.53	-0.298435	0.125582	-2.37642	0.0174818
MSTRG.14246|BC021767	199.567	-1.14484	0.482087	-2.37475	0.0175607
ENSMUSG00000078688|Mup2	1.96685	4.41426	1.85886	2.37472	0.0175623
ENSMUSG00000049281|Scn3b	27.843	0.976907	0.411416	2.3745	0.0175727
MSTRG.21513|Mrps31	2692.83	0.677964	0.285817	2.37202	0.0176912
MSTRG.1242|Gm16587	9.96484	1.70563	0.719205	2.37155	0.0177134
MSTRG.15879|Dcdc2b	9.49047	-1.79859	0.75879	-2.37034	0.0177717
MSTRG.21578	2424.01	-0.776987	0.328069	-2.36836	0.0178669
MSTRG.24863|Mid1	445.666	1.07575	0.454782	2.36542	0.0180098
ENSMUSG00000004296|Il12b	202.295	-0.686625	0.290324	-2.36503	0.0180286
MSTRG.10571|Matr3	4966.86	1.01294	0.428374	2.3646	0.0180494
MSTRG.12276|Gm44063	2.59215	3.75787	1.58953	2.36414	0.0180721
MSTRG.4810|Rpl17-ps3	6392.98	1.72262	0.728767	2.36374	0.0180914
MSTRG.4195|Gm11706	36.3463	-0.797508	0.337607	-2.36224	0.0181651
MSTRG.13138	605.005	5.02918	2.12998	2.36114	0.018219
MSTRG.9501|Gm41555	250.622	-8.25038	3.49579	-2.36009	0.0182705
MSTRG.2333	12607.4	-0.610997	0.259034	-2.35875	0.0183366
MSTRG.19811|Cd79a	848.118	2.5932	1.09993	2.35761	0.018393
MSTRG.7232	65.4374	0.927905	0.393995	2.35512	0.0185169
MSTRG.22928	18792.1	-0.561672	0.23852	-2.35483	0.0185314
MSTRG.9464|Rhbdl1	11.8614	1.56374	0.664362	2.35374	0.0185854
MSTRG.21997|Samd1	872.769	0.423389	0.17998	2.35242	0.0186517
ENSMUSG00000107203|Gm7542	22.9864	0.95032	0.404095	2.35172	0.0186866
MSTRG.12556|Tfpi	1733.62	0.513418	0.218375	2.35108	0.0187189
MSTRG.16968	6647.11	-0.505162	0.214889	-2.35081	0.0187326
MSTRG.3578	9095.32	0.445093	0.189424	2.34972	0.0187878
MSTRG.5122|Ston2	100.502	1.30282	0.555037	2.34726	0.0189121
MSTRG.3809|Ypel2	6812.33	0.207243	0.0883142	2.34666	0.0189427
MSTRG.17795|Auts2	557.457	-1.95523	0.833348	-2.34624	0.0189641
MSTRG.20806|Denn2b	1724.68	0.61699	0.262987	2.34609	0.0189716
ENSMUSG00000059237|Ppp1r2-ps4	105.199	0.601213	0.256409	2.34474	0.0190405
MSTRG.21659|Tlr3	1276.05	0.500225	0.213543	2.3425	0.0191549
MSTRG.7455	6765.08	-0.944244	0.403628	-2.33939	0.0193153
MSTRG.9537|Gm15597	1.79386	4.28258	1.83359	2.33562	0.0195108
MSTRG.20040|Kctd15	602.918	-0.779982	0.333977	-2.33543	0.0195207
ENSMUSG00000081540|Gm12538	11.3709	1.26347	0.541315	2.33408	0.0195918
ENSMUSG00000034402|Kcnh5	27.3169	0.826303	0.354047	2.33388	0.019602
MSTRG.24898|Gm47283	2275.95	1.15778	0.496359	2.33254	0.0196723
MSTRG.21015|Fam57b	25.9712	-1.15354	0.494616	-2.33219	0.0196908
ENSMUSG00000030069|Prok2	28.6652	1.3668	0.586154	2.33181	0.0197106
MSTRG.6775	7742.17	-0.328254	0.140808	-2.33122	0.0197416
MSTRG.24405|Xlr3c	30.6341	-1.02546	0.440185	-2.32962	0.0198262
MSTRG.22227|Tppp3	746.842	1.08216	0.464858	2.32794	0.0199152
MSTRG.13515|Gm14305	247.105	2.79746	1.20276	2.32586	0.0200262
MSTRG.19737	3793.46	-1.94673	0.837173	-2.32537	0.0200524
MSTRG.7314	3988.67	1.6423	0.706371	2.32498	0.020073
MSTRG.12549|Itgav	17218.8	1.6104	0.692774	2.32457	0.0200951
MSTRG.8491	1390.23	8.68215	3.73879	2.32218	0.0202233
MSTRG.1235|Scyl3	7526.6	-0.332134	0.143081	-2.3213	0.0202708
ENSMUSG00000049107|Ntf3	31.735	1.18887	0.512262	2.32083	0.0202962
MSTRG.14733|Sgms2	37.5839	-2.57549	1.11079	-2.3186	0.0204166
ENSMUSG00000038997|Asb17	20.0674	-1.05221	0.453902	-2.31815	0.0204411
ENSMUSG00000111177|Rps2-ps3	1.94836	4.40248	1.9001	2.31698	0.020505
MSTRG.2636	5007.92	-0.469745	0.202946	-2.31463	0.020633
MSTRG.6824|Gm15512	54.2217	0.867839	0.375413	2.31169	0.0207948
MSTRG.21033	6100.5	-0.500354	0.216474	-2.31138	0.0208116
MSTRG.21886	15468.9	0.311453	0.134857	2.30951	0.0209154
ENSMUSG00000103685|Gm37074	62.5247	-1.14085	0.494482	-2.30716	0.0210461
ENSMUSG00000110081|Gm19164	2.07798	4.49813	1.94972	2.30706	0.0210513
MSTRG.12487|Cir1	1633.06	1.75367	0.760709	2.30531	0.021149
MSTRG.2872|Gm22123	209.451	1.26043	0.546815	2.30504	0.0211641
MSTRG.8308|Pou6f1	6021.24	0.579796	0.25168	2.30371	0.0212391
ENSMUSG00000035459|Stab2	142.004	-1.35724	0.58923	-2.30341	0.0212557
MSTRG.15986|Pafah2	2166.38	-1.06191	0.461045	-2.30326	0.0212643
MSTRG.22253	319.547	0.963241	0.418328	2.3026	0.0213014
MSTRG.24221|A230072C01Rik	212.459	0.420463	0.182626	2.30232	0.0213173
MSTRG.2302|Adat3	82.4149	2.59752	1.12861	2.30151	0.0213629
MSTRG.4397	1029.96	0.77116	0.335095	2.30132	0.0213737
MSTRG.2109|Gm16128	8.64481	-1.76518	0.768049	-2.29827	0.0215465
MSTRG.19220|Adipor2	7251.58	-1.30223	0.566838	-2.29736	0.0215983
MSTRG.18348	2243.14	-1.12577	0.490057	-2.29722	0.0216063
ENSMUSG00000018623|Mmp7	10.3429	3.2349	1.40828	2.29706	0.0216154
MSTRG.17616	14178.1	0.671903	0.292791	2.29482	0.0217435
MSTRG.5264|5033424D13Rik	6.39468	2.15377	0.938558	2.29477	0.0217465
MSTRG.24073|Ccl19	63.1628	-1.4561	0.634789	-2.29383	0.0218001
MSTRG.697|Gm29100	242.754	1.28553	0.560851	2.2921	0.0219
MSTRG.17011|Shisa3	204.6	-1.55447	0.678621	-2.29063	0.0219851
MSTRG.3386|Myocd	62.4529	0.574365	0.25075	2.29059	0.0219871
MSTRG.12337	4056.97	0.435779	0.190258	2.29046	0.0219945
MSTRG.21111	288.835	2.47603	1.08115	2.29018	0.0220112
MSTRG.1486|Rpl35a-ps2	2122.14	0.389163	0.169967	2.28965	0.0220419
MSTRG.12996|A730017L22Rik	341.578	1.33249	0.58215	2.28892	0.022084
MSTRG.5241	13625.7	0.249669	0.10909	2.28865	0.0220996
MSTRG.23203	3333.63	1.51048	0.66002	2.28853	0.0221066
ENSMUSG00000030483|Cyp2b10	10.295	3.20743	1.40239	2.28711	0.0221893
MSTRG.11|Gm38372	163.154	-0.41699	0.182375	-2.28645	0.0222281
MSTRG.2171	985.786	1.01115	0.442452	2.28534	0.0222931
MSTRG.4805	2932.94	0.963629	0.421777	2.28469	0.022331
MSTRG.4449|Dtnb	1992.87	-1.21672	0.53278	-2.28372	0.022388
ENSMUSG00000029359|Tesc	176.297	-0.531471	0.232808	-2.28287	0.0224382
MSTRG.7358|Gm48931	8.31086	-1.70088	0.745212	-2.28241	0.0224654
ENSMUSG00000102985|4930456G14Rik	9.77896	1.53553	0.673247	2.28079	0.022561
MSTRG.21818	1206.11	0.469867	0.206033	2.28054	0.0225756
MSTRG.197|Lipt1	762.389	-0.348915	0.153037	-2.27994	0.0226111
ENSMUSG00000117019|Gm49896	4.01997	-3.46201	1.51953	-2.27834	0.0227063
ENSMUSG00000042388|Dlgap3	106.964	0.61693	0.270828	2.27794	0.0227304
MSTRG.11169|Rps6ka4	577.879	0.89637	0.393599	2.27737	0.0227643
MSTRG.17894	5468.4	-1.50679	0.662518	-2.27434	0.0229457
MSTRG.8949	12.538	-2.73402	1.20265	-2.27334	0.0230059
ENSMUSG00000030607|Acan	4.56505	3.01772	1.32967	2.26951	0.0232371
ENSMUSG00000024868|Dkk1	5.0132	-3.20078	1.41148	-2.26768	0.0233489
MSTRG.8355|Myg1	863.026	0.688509	0.303729	2.26685	0.0233991
MSTRG.3526	1747.53	-1.52714	0.673695	-2.26681	0.0234017
MSTRG.18946|4933412L11Rik	27.1368	1.04464	0.461304	2.26454	0.023541
MSTRG.395|Gm11609	14.7021	1.336	0.590125	2.26392	0.0235788
MSTRG.24822	11568.3	-0.776477	0.343052	-2.26344	0.0236086
MSTRG.10839|Gm50368	3.31577	-3.22189	1.42433	-2.26204	0.0236948
MSTRG.10604|Pcdha6	5.80875	5.97735	2.64281	2.26174	0.0237136
MSTRG.9299	10641.3	-1.15175	0.509373	-2.26111	0.0237522
MSTRG.18654|Gm44445	14.806	-1.1487	0.508494	-2.25901	0.0238825
MSTRG.8786|Slc49a4	6967.46	-1.67235	0.740476	-2.25849	0.0239153
MSTRG.23777|Amt	51.6699	-0.775595	0.344024	-2.25448	0.0241661
MSTRG.2615|Gm9045	263.371	-0.411856	0.182751	-2.25364	0.0242188
MSTRG.17423	724.854	-1.75085	0.776899	-2.25363	0.0242193
MSTRG.21252	70.1673	1.55476	0.690284	2.25235	0.0243002
MSTRG.9213|Gm49987	21.6796	-1.28938	0.572482	-2.25227	0.0243052
MSTRG.19923	40118.8	-0.259587	0.115288	-2.25165	0.0243445
ENSMUSG00000067919|Rex2	3.76775	2.70788	1.2027	2.25151	0.0243533
MSTRG.1250|Gm37403	2.00897	4.44094	1.97282	2.25106	0.0243816
MSTRG.20656	44552.9	-0.335898	0.149355	-2.24899	0.0245128
ENSMUSG00000112796|Gm40770	4.66184	-3.08487	1.37217	-2.24817	0.0245652
MSTRG.23265	414.61	-1.19055	0.529814	-2.24711	0.0246331
MSTRG.11258|Syt7	2169.26	0.337786	0.150366	2.24643	0.0246767
MSTRG.3439|Wrap53	599.533	-0.425337	0.189547	-2.24396	0.0248347
ENSMUSG00000111468|5033425B01Rik	2.50388	-3.7376	1.66566	-2.24392	0.0248378
MSTRG.22828	75.6845	-7.19258	3.2071	-2.2427	0.0249159
MSTRG.8853	40.0766	8.76324	3.90785	2.24247	0.0249309
ENSMUSG00000048142|Nat8l	45.5487	0.971307	0.433593	2.24014	0.0250821
MSTRG.2326	492.236	-0.41702	0.186172	-2.23998	0.0250925
MSTRG.17594|Gm43420	99.5393	0.632529	0.282385	2.23996	0.0250938
MSTRG.6404|Rpl27a-ps4	504.798	1.02417	0.45725	2.23984	0.0251011
MSTRG.16172	1449.86	0.892804	0.398808	2.23868	0.0251768
MSTRG.12305	2737.56	-0.538556	0.240573	-2.23864	0.0251794
MSTRG.14660|Gm43288	1.66902	-4.20791	1.87993	-2.23833	0.0251993
ENSMUSG00000117617|Gm50065	1.67181	-4.20989	1.88107	-2.23802	0.0252195
MSTRG.24207|Gm14884	1.67181	-4.20989	1.88107	-2.23802	0.0252195
ENSMUSG00000106738|Gm5	1.67181	-4.20989	1.88107	-2.23802	0.0252195
ENSMUSG00000105387|Gm29681	5.49683	-5.92726	2.64852	-2.23795	0.0252245
ENSMUSG00000043760|Pkhd1	1.67297	-4.21071	1.88155	-2.2379	0.0252277
MSTRG.20399	6401.75	-0.794887	0.355321	-2.2371	0.0252799
MSTRG.8308	6034.48	-0.91938	0.411028	-2.23678	0.0253004
MSTRG.8158|Gm15569	1.82001	4.30028	1.92253	2.23678	0.0253006
MSTRG.2928|Rpl12-ps2	1.82001	4.30028	1.92253	2.23678	0.0253006
MSTRG.824|Gm37219	1.82831	4.30585	1.92544	2.2363	0.0253322
MSTRG.17246|Hnrnpdl	18676.2	0.368235	0.164712	2.23562	0.0253764
ENSMUSG00000047565|Acot10	19.2108	1.13076	0.505839	2.23541	0.0253903
ENSMUSG00000075217|Fads2b	6.57854	-6.18609	2.77286	-2.23094	0.0256849
MSTRG.8881|Cd200	6042.44	0.989229	0.443415	2.23093	0.0256855
MSTRG.18521|Aoc1	172.567	-0.990345	0.443971	-2.23066	0.025704
MSTRG.1270	1545.78	-3.27575	1.4699	-2.22856	0.0258433
MSTRG.11355|Gda	2365.41	0.865871	0.388574	2.22833	0.0258584
MSTRG.18510|Repin1	2357.45	0.366709	0.164567	2.22833	0.0258587
MSTRG.2702	12035.9	-0.674031	0.302698	-2.22675	0.0259641
ENSMUSG00000108105|Gm5340	1.84296	-4.35007	1.95371	-2.22657	0.025976
MSTRG.13102|Cd93	5709.42	0.348394	0.156479	2.22646	0.0259837
MSTRG.283|Mfsd6	7668.25	-0.69044	0.310121	-2.22636	0.02599
MSTRG.16111|Fhad1os2	5.52797	-5.93522	2.66624	-2.22607	0.0260098
ENSMUSG00000024261|Syt4	88.2485	0.729827	0.327909	2.2257	0.0260344
MSTRG.16783|Hs3st1	3162.85	0.592216	0.266208	2.22464	0.0261057
MSTRG.2113	5.48482	-4.91651	2.21093	-2.22372	0.026167
MSTRG.24265|Lamp2	41310.1	-1.31845	0.592913	-2.22368	0.0261698
MSTRG.11347|Trpm6	297.061	-1.76774	0.796302	-2.21993	0.0264233
MSTRG.406|Ino80d	8143.64	-0.678849	0.305969	-2.21868	0.0265083
MSTRG.7978	1603.97	-1.95807	0.882959	-2.21762	0.0265808
ENSMUSG00000112826|Gm1559	5.87365	3.4159	1.54091	2.21681	0.026636
MSTRG.9974|Ccnd3	4663.3	-0.539806	0.24369	-2.21514	0.0267505
ENSMUSG00000047894|Ang2	7.17666	-3.00233	1.35644	-2.21339	0.0268709
MSTRG.12004|Traf2	6804.74	0.289308	0.130802	2.21181	0.0269801
MSTRG.1329|Gm38204	5.20291	-2.77085	1.25288	-2.21159	0.0269953
MSTRG.16686|Rpl35a-ps5	311.039	0.441017	0.199504	2.21056	0.0270662
MSTRG.12699|Tcp11l1	572.499	-0.987012	0.446779	-2.20917	0.0271626
MSTRG.15735|Rlf	7980.32	-1.23947	0.561137	-2.20886	0.0271843
MSTRG.1155|Gm37788	7.17739	1.90925	0.864699	2.20799	0.027245
MSTRG.5760	13434.4	-1.22129	0.553275	-2.20739	0.0272866
MSTRG.16668|Gm17130	10.1232	1.47884	0.670009	2.2072	0.0273002
MSTRG.8184	192.594	2.30105	1.04254	2.20717	0.0273025
MSTRG.20973	421.166	2.70987	1.22844	2.20594	0.0273881
MSTRG.23508|Dop1a	657.642	0.274516	0.124449	2.20585	0.0273944
MSTRG.2219	8321.06	-1.10731	0.502389	-2.20409	0.0275179
MSTRG.21611	6143.28	0.666406	0.302446	2.20339	0.0275675
MSTRG.8958	26452.8	0.578234	0.262498	2.20281	0.027608
MSTRG.20975	719.342	-1.13594	0.515835	-2.20213	0.0276559
MSTRG.2246|Fgf22	18.682	-1.13724	0.516449	-2.20203	0.027663
MSTRG.10744	357.708	-0.64768	0.29459	-2.19858	0.0279079
MSTRG.413|Ndufs1	8543.8	0.282493	0.128551	2.19751	0.0279838
MSTRG.5977|B4galt7	2057.13	-0.489586	0.222855	-2.19688	0.0280293
MSTRG.18777	762.527	-1.07463	0.489311	-2.19622	0.0280761
ENSMUSG00000113670|Gm49686	2.89974	3.93159	1.79129	2.19484	0.028175
MSTRG.1725|Utrn	6404.73	-1.77108	0.808127	-2.19159	0.0284091
ENSMUSG00000047642|D930020B18Rik	9.61526	-1.98809	0.907341	-2.19111	0.0284438
MSTRG.3916|Nfe2l1	4975.58	0.482784	0.220368	2.19081	0.0284658
MSTRG.18062	7703.5	0.506554	0.231237	2.19063	0.0284787
MSTRG.4695	33.9457	-8.55358	3.90808	-2.18869	0.0286192
ENSMUSG00000102236|Gm37887	1.77601	4.27007	1.95129	2.18833	0.0286453
ENSMUSG00000050926|Dcaf12l2	9.79996	1.53726	0.703365	2.18559	0.028846
ENSMUSG00000094826|Gm23804	15.2952	1.33055	0.609282	2.18381	0.0289763
ENSMUSG00000092270|Gm7031	9.15289	-1.43873	0.658994	-2.18323	0.029019
ENSMUSG00000033569|Adgrb3	3.80941	3.37359	1.54527	2.18318	0.0290226
MSTRG.23328|Spg21	4133.03	-1.27082	0.582418	-2.18197	0.0291115
MSTRG.2565|Gm17849	9.51185	-1.76471	0.808812	-2.18186	0.0291199
MSTRG.6077|Ptch1	3343.91	0.627967	0.287873	2.18141	0.0291534
MSTRG.21122|Gm45597	5.61077	2.20359	1.01023	2.18127	0.0291638
MSTRG.13275	33.9573	8.52421	3.90804	2.1812	0.0291689
MSTRG.493|Slc23a3	16.5657	-2.29645	1.05284	-2.1812	0.0291689
MSTRG.19021|Magi1	1200.88	0.434207	0.199183	2.17994	0.0292618
MSTRG.16335|Cdk11b	5307.27	-0.772269	0.354509	-2.17842	0.029375
MSTRG.13928	3578.69	1.50937	0.693525	2.17637	0.0295277
MSTRG.21794|Gm20422	35.7927	-1.12933	0.51892	-2.17631	0.0295324
MSTRG.4603|Gm47701	10.1298	-1.29159	0.593608	-2.17583	0.0295683
MSTRG.2616|Gm9048	206.059	-0.483487	0.22233	-2.17464	0.0296572
MSTRG.4169	9001.54	0.256405	0.117922	2.17436	0.0296782
ENSMUSG00000116614|Gm46610	26.7865	0.821418	0.377836	2.17401	0.0297046
MSTRG.15820|Ncdn	4602.91	0.463685	0.213299	2.17387	0.0297146
ENSMUSG00000004609|Cd33	213.94	0.498606	0.22976	2.17011	0.0299982
MSTRG.1160|Cop1	1973.85	-0.581287	0.267867	-2.17006	0.0300024
MSTRG.3778|Bcas3os1	9.00308	1.97041	0.908086	2.16985	0.0300184
MSTRG.2373|Hcfc2	869.44	1.18371	0.545982	2.16804	0.0301556
MSTRG.2535|Cep290	1377.78	0.784831	0.362221	2.16672	0.0302562
MSTRG.13236	17345.9	-0.41319	0.190806	-2.1655	0.0303491
ENSMUSG00000103464|Gm38246	2.1646	-3.51288	1.62291	-2.16456	0.0304218
MSTRG.21693	7047.32	0.386879	0.178782	2.16396	0.0304671
MSTRG.16069|Gm21969	25.9739	-0.883607	0.408719	-2.16189	0.0306265
MSTRG.19540|Gm44022	8.12881	-2.41918	1.11938	-2.16119	0.0306805
MSTRG.17443	509.418	-1.17249	0.542913	-2.15964	0.0308006
MSTRG.7042|Traj26	4.67464	2.58095	1.19514	2.15954	0.0308083
MSTRG.22187|Gm45760	44.14	-0.647239	0.299897	-2.1582	0.030912
MSTRG.17864	37347.3	0.38285	0.177506	2.15684	0.0310185
ENSMUSG00000082322|Gm9164	48.359	-0.756289	0.350912	-2.15521	0.0311453
MSTRG.13654|Gm16093	32.591	-0.830441	0.385475	-2.15433	0.0312143
MSTRG.4571	20.4504	4.54128	2.10831	2.154	0.0312405
MSTRG.4592|Gm6969	7.02896	-3.7341	1.73372	-2.1538	0.0312558
MSTRG.7172	4713.11	1.25003	0.580483	2.15344	0.0312843
MSTRG.16839|Gm42460	11.5668	1.29475	0.601317	2.1532	0.0313032
MSTRG.20188|Lin7b	20.9555	2.3077	1.07261	2.15148	0.0314379
ENSMUSG00000101173|Gm29519	1.67459	-4.21193	1.95981	-2.14915	0.0316226
ENSMUSG00000116538|Gm49746	5.46826	-2.20839	1.02927	-2.1456	0.031905
ENSMUSG00000021294|Kif26a	402.49	0.463928	0.21628	2.14503	0.0319504
MSTRG.13193	196.921	0.473263	0.220736	2.14403	0.0320309
MSTRG.9166|Gm29050	45.7142	-0.803952	0.374995	-2.1439	0.0320406
MSTRG.2093	14395.3	-0.51633	0.241004	-2.14242	0.03216
MSTRG.20879|Nucb2	4086.43	0.629182	0.293688	2.14235	0.0321655
MSTRG.16016|Pnrc2	13579.4	0.265393	0.123925	2.14156	0.0322287
MSTRG.22061	1328.65	0.680615	0.317904	2.14095	0.0322782
ENSMUSG00000095139|Pou3f2	4.47052	2.98022	1.3927	2.13988	0.0323641
MSTRG.7106	2609.89	-0.683544	0.319515	-2.13931	0.0324102
MSTRG.4951	1107.3	0.432289	0.202251	2.13739	0.0325664
MSTRG.16789|Gm42551	12.0174	-1.39148	0.651494	-2.13583	0.0326934
MSTRG.17630	8120.32	-0.243878	0.114201	-2.13551	0.0327195
MSTRG.2452	15928.8	0.85761	0.401712	2.13489	0.0327701
MSTRG.20176	207.132	-2.04636	0.95894	-2.13398	0.0328442
MSTRG.11904	12365.4	0.809543	0.379497	2.1332	0.0329081
MSTRG.23013|Gm48853	11.2868	-1.19141	0.558565	-2.13299	0.0329256
MSTRG.20947|Gm44986	216.671	-0.430036	0.201742	-2.13161	0.0330387
ENSMUSG00000111283|E230034D01Rik	8.55156	2.0473	0.9609	2.1306	0.0331217
ENSMUSG00000083234|Gm12262	4.65487	-1.90344	0.893444	-2.13045	0.0331344
MSTRG.20381|Cers3	158.109	0.489669	0.229852	2.13036	0.0331417
MSTRG.1586|Gm37349	16.0698	-0.990056	0.464853	-2.12983	0.0331858
MSTRG.15463|Eqtn	126.494	0.442308	0.207771	2.12883	0.0332685
MSTRG.22527	14936.3	-0.315924	0.148436	-2.12835	0.0333079
MSTRG.7417|Mir5130	4.60566	3.03918	1.4283	2.12783	0.0333513
MSTRG.12113|Nup188	3542.36	0.838467	0.394075	2.12768	0.0333632
MSTRG.15945|Wasf2	10693.3	-1.6811	0.79023	-2.12735	0.0333908
MSTRG.3805	2352.59	0.706026	0.33191	2.12716	0.0334069
MSTRG.24093|mt-Tm	353.739	-0.355283	0.167051	-2.1268	0.0334365
ENSMUSG00000020583|Matn3	12.1377	-1.14882	0.540242	-2.12649	0.0334628
ENSMUSG00000106093|Gm42722	33.4732	0.962428	0.452643	2.12624	0.0334833
MSTRG.1762	4384.3	0.993561	0.467346	2.12596	0.0335062
MSTRG.20468	1882.02	-0.488082	0.229673	-2.12512	0.0335765
ENSMUSG00000100147|1700047M11Rik	12.4329	-1.40763	0.662582	-2.12446	0.0336319
ENSMUSG00000081130|Gm8217	3.16641	-3.11544	1.4668	-2.12398	0.033672
MSTRG.7000|Gm43766	233.803	-0.950665	0.447903	-2.12248	0.0337974
ENSMUSG00000092408|Vhl-ps1	6.46494	-2.22444	1.04807	-2.12241	0.033803
MSTRG.5360|Ighg2b	2615.06	-2.29526	1.08267	-2.12	0.034006
ENSMUSG00000106445|Gm21190	13.787	4.74342	2.23778	2.1197	0.0340314
MSTRG.7256	2432.42	1.36901	0.646006	2.11919	0.0340747
ENSMUSG00000046474|Krtap4-16	16.1887	1.52012	0.718028	2.11708	0.0342535
MSTRG.14813	5360.05	-1.49349	0.705465	-2.11703	0.0342577
MSTRG.9139	2504.81	-0.422433	0.199843	-2.11383	0.03453
ENSMUSG00000044164|Rnf182	175.054	1.169	0.553039	2.11377	0.0345348
ENSMUSG00000117651|Gm6452	3.30671	-3.22302	1.52523	-2.11314	0.0345885
MSTRG.22487	10835.6	-0.401031	0.189876	-2.11207	0.0346802
MSTRG.24138|Tfe3	15154.7	-0.640632	0.303398	-2.11152	0.0347275
ENSMUSG00000107836|Gm5315	1.61257	4.13137	1.95741	2.11063	0.0348042
MSTRG.24025	537.963	-0.783466	0.371509	-2.10887	0.0349555
MSTRG.4371	72.9674	-2.49374	1.18274	-2.10844	0.0349925
MSTRG.24868	4780.93	0.651576	0.309055	2.10829	0.0350062
MSTRG.3334|Aldh3a1	1389.31	-1.22002	0.578696	-2.10822	0.0350117
ENSMUSG00000105123|Ighv1-79	5.98287	-3.02258	1.43418	-2.10753	0.0350717
MSTRG.5223|Serpina3m	5.37025	3.26737	1.55038	2.10746	0.0350778
MSTRG.17993|Gm43195	4.97583	-2.35629	1.11809	-2.10743	0.03508
MSTRG.13228	53742.8	0.414374	0.196809	2.10547	0.0352506
MSTRG.11567|Entpd7	1058.11	0.310551	0.147561	2.10457	0.0353291
MSTRG.9072|Mrps6	3384.37	0.403671	0.191839	2.10422	0.0353595
MSTRG.6424|Taf9	1545.33	1.02953	0.489313	2.10403	0.0353757
MSTRG.13433|Gm14455	32.6315	-1.18838	0.5651	-2.10295	0.0354697
ENSMUSG00000094805|Olfr311	2.07735	4.49671	2.1403	2.10097	0.0356432
MSTRG.15451|Tusc1	540.11	0.266012	0.126703	2.09949	0.0357738
MSTRG.11453	153.47	0.979816	0.466744	2.09926	0.0357943
MSTRG.23933|1700019L13Rik	60.7444	-0.717925	0.342054	-2.09886	0.0358289
MSTRG.21391|Tnfsf13b	450.22	-0.669576	0.319036	-2.09875	0.0358388
MSTRG.12915|Gm23753	5.306	-1.88184	0.896729	-2.09856	0.0358556
MSTRG.22444|Foxl1	17.8037	1.35324	0.644952	2.09821	0.0358868
MSTRG.9384	2873.21	1.17751	0.561546	2.09691	0.0360014
MSTRG.9569|1700023B13Rik	261.842	-0.388152	0.185127	-2.09668	0.0360215
MSTRG.13290|Mir3474	9.10558	-1.59495	0.76073	-2.09661	0.0360285
ENSMUSG00000094910|D430019H16Rik	50.5506	0.896805	0.427854	2.09606	0.0360772
MSTRG.23382	441.312	0.460594	0.219761	2.09588	0.0360925
MSTRG.11077|Tmem151a	105.658	-0.913652	0.436225	-2.09445	0.0362198
MSTRG.9012|Mir155hg	48.4358	-4.1534	1.98373	-2.09373	0.0362839
MSTRG.24720	3049.2	0.213527	0.101997	2.09346	0.036308
MSTRG.17147	34515.5	0.540403	0.258166	2.09324	0.0363276
MSTRG.21407|Ankrd10	2469.7	-0.670743	0.32049	-2.09287	0.036361
ENSMUSG00000112892|Gm8613	10.8312	-1.29958	0.621079	-2.09246	0.0363976
MSTRG.15285|Rad23b	90775.9	-0.404474	0.193307	-2.09239	0.0364035
MSTRG.19973|Zfp382	934.669	0.671478	0.321163	2.09077	0.0365488
MSTRG.837	361.323	2.28976	1.09518	2.09076	0.0365497
MSTRG.23683|Ackr4	125.112	0.879682	0.420776	2.09062	0.0365622
MSTRG.3347|Akap10	1376.32	0.738892	0.353449	2.09052	0.0365711
MSTRG.8714|Gm15742	10.1198	-1.6549	0.791774	-2.09012	0.0366072
MSTRG.15562	1315.43	1.50937	0.722364	2.08948	0.0366645
MSTRG.1346|Dedd	5448.72	-0.253231	0.121195	-2.08945	0.0366672
ENSMUSG00000031937|Vstm5	24.0656	1.13535	0.543407	2.08931	0.0366794
ENSMUSG00000053368|Rxfp2	16.4618	1.88755	0.903505	2.08914	0.0366954
MSTRG.20780	2907.01	0.65799	0.31498	2.08899	0.0367086
MSTRG.10904	49799.7	-0.219203	0.10497	-2.08824	0.0367759
MSTRG.17297|Spp1	1231.52	0.473723	0.226924	2.08759	0.0368348
MSTRG.20953|Gm44985	5.35625	-2.46019	1.17872	-2.08717	0.0368732
MSTRG.3263|Gm12259	19.1757	-1.03783	0.497352	-2.08672	0.0369137
MSTRG.9045	3382.09	-0.455873	0.218513	-2.08625	0.0369561
MSTRG.10595|Hars	7361.71	1.2834	0.615271	2.08591	0.0369868
ENSMUSG00000018914|Il3	24.4513	1.36223	0.65325	2.08531	0.0370416
MSTRG.13168	1917.86	1.34442	0.645016	2.08431	0.0371317
MSTRG.4707|Dock4	183.841	-1.06794	0.512571	-2.08349	0.0372067
MSTRG.1948	1189.16	-0.660949	0.317298	-2.08306	0.0372462
MSTRG.12201|Garnl3	319.037	-0.556321	0.267216	-2.08192	0.0373502
MSTRG.357|Als2	11343.3	0.609489	0.292916	2.08077	0.0374551
MSTRG.21441|Tfdp1	7830.47	-0.508033	0.24424	-2.08005	0.0375207
MSTRG.13756|Fgf2	1093.34	0.372407	0.179048	2.07993	0.0375324
MSTRG.9461|Pigq	3790.21	0.989433	0.475873	2.0792	0.0375994
MSTRG.3915	2610.16	-0.271775	0.130732	-2.07887	0.0376294
MSTRG.10268|Zfp36l2	8604.01	1.52365	0.733576	2.07702	0.0378002
MSTRG.9037	11976.7	-1.10964	0.53461	-2.07561	0.0379303
MSTRG.6844|Mmrn2	8247.92	0.352071	0.169632	2.07551	0.0379396
MSTRG.11998|Paxx	1220.65	-0.325957	0.157151	-2.07416	0.0380643
MSTRG.3489	1743.62	-0.447907	0.215963	-2.074	0.0380791
ENSMUSG00000004939|Nmrk2	22.2698	-0.866093	0.417695	-2.0735	0.0381254
MSTRG.3944|Gm11613	290.719	-3.47877	1.67788	-2.07331	0.0381437
MSTRG.23268|Uaca	4062.96	-0.497464	0.23997	-2.07303	0.0381699
MSTRG.20834|Ampd3	15985.4	0.535285	0.25827	2.07258	0.0382112
ENSMUSG00000078706|Gm53	38.8453	0.819717	0.395612	2.07202	0.0382634
MSTRG.14090|Ntrk1	60.467	-1.26921	0.61281	-2.07113	0.0383467
MSTRG.18240|Tspan12	989.907	1.13702	0.549109	2.07066	0.0383904
MSTRG.19118|Tada3	2276.75	-0.344283	0.166302	-2.07023	0.0384304
MSTRG.16137|Gm13167	7.62981	-1.37534	0.664529	-2.06965	0.0384852
ENSMUSG00000025401|Myo1a	151.698	-0.45214	0.218518	-2.06912	0.0385351
MSTRG.15225	25421.3	-0.920103	0.444892	-2.06815	0.0386259
ENSMUSG00000027875|Hmgcs2	165.781	1.69484	0.819523	2.06808	0.0386322
MSTRG.23635	4675.91	1.03253	0.499303	2.06795	0.0386449
MSTRG.22344	21838.2	0.800641	0.387179	2.06788	0.038651
MSTRG.3455|Gm25835	311.587	-0.317239	0.153441	-2.06749	0.0386876
MSTRG.4312	383.87	-1.07493	0.519941	-2.0674	0.0386961
MSTRG.19099|Gm17055	29.352	-0.934639	0.452243	-2.06667	0.0387648
MSTRG.14845|Gm43240	6.36908	1.91282	0.92556	2.06667	0.0387655
MSTRG.11814	7883.44	0.307543	0.148823	2.0665	0.0387811
MSTRG.18655|Gm44434	18.0489	-0.936961	0.453407	-2.06649	0.0387823
ENSMUSG00000115127|Gm46515	6.85103	-2.87884	1.3933	-2.0662	0.0388093
MSTRG.9893|Pla2g7	3168.75	0.264667	0.128109	2.06595	0.0388328
MSTRG.3176|Gm12208	27.2358	-0.862533	0.417499	-2.06595	0.0388332
MSTRG.3183|Gdf9	309.901	1.37307	0.664802	2.06538	0.0388869
MSTRG.10904|Rpl17	552.525	-1.53205	0.742057	-2.06459	0.0389617
MSTRG.24897|Gm21748	89.1289	2.10809	1.02219	2.06233	0.0391765
MSTRG.20075|Uri1	4405.67	-1.0527	0.510568	-2.06182	0.0392252
ENSMUSG00000088318|Gm26187	2.76875	2.86421	1.38963	2.06114	0.03929
MSTRG.21770|Psd3	127.215	-1.60108	0.777015	-2.06055	0.0393462
MSTRG.19773|Pvr	69004.2	0.538546	0.261397	2.06026	0.0393736
MSTRG.3684|Crlf3	294.798	-0.504841	0.245049	-2.06017	0.0393825
MSTRG.5534|Larp4b	15917.3	0.593746	0.288244	2.05987	0.0394111
MSTRG.19099|Bhlhe40	21171.1	-0.617617	0.299953	-2.05905	0.0394897
ENSMUSG00000021492|F12	25.9039	-1.06155	0.515882	-2.05775	0.0396145
MSTRG.16210|Gm13201	14.3462	-1.38272	0.672259	-2.05682	0.0397035
MSTRG.17943|Taf6	2465.83	-0.278204	0.135307	-2.0561	0.0397728
MSTRG.5359|Ighg2c	1196.17	-2.46277	1.19803	-2.05567	0.0398139
MSTRG.19554	115.975	0.708026	0.344509	2.05518	0.0398619
MSTRG.2207|Pttg1ip	41007.1	1.00223	0.487832	2.05446	0.039931
ENSMUSG00000063681|Crb1	16.2873	1.17522	0.572109	2.05418	0.0399581
ENSMUSG00000061397|Krt79	37.0213	1.81532	0.883737	2.05414	0.0399618
MSTRG.5247|4930478K11Rik	41.7578	0.783574	0.381694	2.05289	0.0400834
MSTRG.14097|Naxe	2164.73	-0.812505	0.395794	-2.05285	0.0400874
MSTRG.4821|Gm47299	7.79969	1.70434	0.830405	2.05242	0.0401285
MSTRG.23487|Gm2065	221.076	-0.625394	0.304746	-2.05218	0.0401519
MSTRG.3296|Cops3	4889.15	0.245563	0.119699	2.0515	0.0402182
MSTRG.2982	2806.77	0.788429	0.384337	2.0514	0.0402282
ENSMUSG00000101199|Gm9687	25.8373	0.981705	0.47872	2.05069	0.0402976
MSTRG.14961|Clvs1	31.0917	0.866907	0.42283	2.05025	0.0403402
MSTRG.8705	2433.64	-0.436011	0.212669	-2.05019	0.0403461
MSTRG.8359|Mir688	4.81569	-2.29712	1.12131	-2.04859	0.0405019
ENSMUSG00000109132|Gm44545	3.01506	-3.03673	1.48258	-2.04827	0.040534
MSTRG.19465|Iapp	22.2476	-1.33836	0.653547	-2.04784	0.0405758
MSTRG.13424|Cyp24a1	87.8489	0.644177	0.314574	2.04778	0.040582
MSTRG.4899|Hif1a	23860.9	1.13527	0.554535	2.04725	0.0406339
ENSMUSG00000110500|Gm32568	18.2343	1.20211	0.587301	2.04684	0.0406734
MSTRG.10557|Kdm3b	11648.3	0.681579	0.333104	2.04614	0.0407421
MSTRG.23424|Gm37710	4.51684	-3.72225	1.81941	-2.04586	0.04077
MSTRG.23702|Gm19667	8.99934	-1.40841	0.688594	-2.04534	0.0408211
ENSMUSG00000030158|Clec12b	74.9272	0.522161	0.255365	2.04477	0.0408777
MSTRG.23416|Gm27241	17.6979	-0.953584	0.466663	-2.04341	0.0410119
MSTRG.7184	9444.82	-1.13029	0.553472	-2.04219	0.041133
MSTRG.3598	6853.38	-1.02561	0.50222	-2.04216	0.041136
MSTRG.16218|Gm23303	3.15968	-3.11238	1.52516	-2.04069	0.0412812
ENSMUSG00000023873|1700010I14Rik	246.438	0.442752	0.216967	2.04065	0.0412861
MSTRG.16320|Tnfrsf14	24.8042	-0.926588	0.454282	-2.03968	0.0413826
MSTRG.893|Gm15675	273.48	0.835124	0.40945	2.03962	0.0413878
MSTRG.4637|Gm48808	2.11729	3.44233	1.6881	2.03917	0.041433
MSTRG.2670|Gm47726	12.9345	-1.28114	0.628273	-2.03914	0.0414361
ENSMUSG00000085562|2610028E06Rik	4.7227	5.67734	2.78449	2.03892	0.0414584
MSTRG.16669|Gm43312	42.1946	-1.39579	0.684772	-2.03833	0.0415174
MSTRG.21344|Tex45	94.6619	-0.527583	0.25885	-2.03818	0.0415323
MSTRG.9399|Tedc2	396.518	0.673933	0.330763	2.03751	0.0415991
MSTRG.17073|Fip1l1	22458.2	-0.543131	0.266579	-2.03741	0.0416087
ENSMUSG00000030237|Slco1a4	4.72141	-5.70748	2.80231	-2.0367	0.0416798
MSTRG.2202|Gm7775	10.0948	-1.40231	0.68969	-2.03325	0.0420275
MSTRG.13746	323.787	-1.11223	0.547029	-2.03321	0.042031
MSTRG.4142|Kansl1	4899.3	-0.78913	0.388133	-2.03314	0.0420379
MSTRG.16813|E430021H15Rik	36.404	0.67379	0.331405	2.03313	0.0420392
ENSMUSG00000043342|Hoxd9	188.86	0.435691	0.21431	2.03299	0.0420532
MSTRG.5917	5169.22	-0.650851	0.320304	-2.03198	0.0421562
MSTRG.11384|Tmem252	2643	0.336956	0.165897	2.03112	0.042243
MSTRG.5692|Carmil1	188.971	-1.10151	0.542423	-2.03072	0.0422838
MSTRG.3335	2084.36	-0.64611	0.318192	-2.03057	0.0422991
MSTRG.3844|Trim25	7676.69	-1.89656	0.934089	-2.03038	0.0423179
ENSMUSG00000025075|Habp2	4.35825	5.563	2.74028	2.03009	0.0423476
ENSMUSG00000113300|Gm49371	1.97099	3.32603	1.6385	2.02992	0.0423651
MSTRG.6186|Gm47258	28.4703	-0.949787	0.467945	-2.0297	0.0423874
MSTRG.24418|Renbp	1659.53	1.16898	0.576778	2.02674	0.0426886
ENSMUSG00000031872|Bean1	144.318	0.589788	0.29114	2.02578	0.0427868
MSTRG.10265|Mta3	2560.44	-1.10613	0.546301	-2.02476	0.0428919
MSTRG.10543|Srp19	3535.65	0.489581	0.241855	2.02427	0.0429423
MSTRG.701|Gm37048	13.5948	-1.13694	0.561866	-2.02351	0.0430206
ENSMUSG00000104939|Gm33651	4.17633	5.50171	2.7198	2.02284	0.04309
ENSMUSG00000109761|5430403N17Rik	4.54016	5.62181	2.77932	2.02273	0.0431007
MSTRG.17782	11071.4	-0.389631	0.192672	-2.02225	0.0431507
MSTRG.3118|9930111J21Rik1	389.341	-1.29139	0.638662	-2.02203	0.0431732
MSTRG.1170|4930562F07Rik	167.697	-0.863444	0.427046	-2.0219	0.0431865
MSTRG.24361|Gm14698	1774.4	-0.506968	0.250865	-2.02088	0.0432922
MSTRG.24023|2010315B03Rik	205.455	-0.609355	0.301728	-2.01955	0.0434303
MSTRG.21224|Spef1l	44.719	-0.830301	0.411159	-2.01942	0.0434439
MSTRG.12878|Patl2	32.067	-0.798553	0.395478	-2.01921	0.0434653
MSTRG.13306|Chd6	8349.37	0.389888	0.193134	2.01875	0.0435137
MSTRG.1467|Cdc42bpa	6008.23	-0.84377	0.418255	-2.01736	0.0436581
ENSMUSG00000108343|Gm18307	7.79556	-1.56983	0.77844	-2.01664	0.0437335
MSTRG.453|Gm29112	4.97575	3.14672	1.56111	2.0157	0.0438316
MSTRG.8306	1700.47	1.24301	0.616706	2.01557	0.0438453
MSTRG.9304|Gm49784	4.29507	2.4302	1.20616	2.01482	0.0439239
MSTRG.5112|Alkbh1	3145.71	-0.535174	0.265622	-2.01479	0.0439264
MSTRG.21807|Gm7432	6701.73	-0.538654	0.267634	-2.01265	0.0441516
MSTRG.17215|Bmp2k	7391.76	-0.443396	0.220474	-2.0111	0.0443144
MSTRG.1874|A830082N09Rik	128.503	-0.65664	0.326663	-2.01014	0.044416
MSTRG.6815|Gm7707	4.5213	2.52308	1.25568	2.00933	0.0445021
MSTRG.20501|Gm16171	18.4709	-1.24377	0.619138	-2.00888	0.0445496
MSTRG.4824|Gm9887	439.405	-0.331904	0.165227	-2.00878	0.0445604
MSTRG.10140|Gm17097	22.7793	-1.26782	0.631311	-2.00824	0.0446179
MSTRG.21515	672.746	1.73123	0.862111	2.00812	0.04463
MSTRG.5811|Gm47994	74.3909	-0.631672	0.314937	-2.00571	0.0448872
MSTRG.5189	15673.8	-0.621771	0.310074	-2.00523	0.0449382
MSTRG.24527|Heph	10362.7	0.471393	0.235226	2.004	0.0450696
MSTRG.10423|Gm6277	197.127	0.653362	0.326074	2.00372	0.0451
MSTRG.19203	142.955	-0.684419	0.341747	-2.00271	0.0452085
MSTRG.9349|Gm7818	23.0655	1.29794	0.648139	2.00256	0.0452244
ENSMUSG00000047420|Fam180a	64.7442	0.628017	0.313637	2.00237	0.045245
ENSMUSG00000097073|9430037G07Rik	198.245	0.456489	0.228034	2.00185	0.0453013
MSTRG.22654|Gm21399	2450.72	-1.65339	0.825937	-2.00183	0.0453026
ENSMUSG00000098232|Gm3671	12.4757	-1.10913	0.55418	-2.00138	0.045351
MSTRG.819|Clasp1	2088.2	-1.45425	0.726677	-2.00123	0.0453675
MSTRG.5543|Gm48871	4.5114	-2.16374	1.08172	-2.00027	0.0454716
ENSMUSG00000021835|Bmp4	447.784	0.245861	0.123	1.99887	0.0456228
MSTRG.7389|Rgcc	2395.61	0.83429	0.417497	1.99831	0.0456828
MSTRG.17919|Gm8066	14.9331	1.53631	0.768816	1.99828	0.0456864
MSTRG.15225|Anp32b	42349.7	0.553434	0.277075	1.99742	0.04578
MSTRG.16991|C530043K16Rik	16.8022	1.75118	0.877217	1.99628	0.045903
MSTRG.1177|Gm36975	14.5991	1.32454	0.663975	1.99486	0.0460577
MSTRG.1949|Gm3699	1103.85	-0.671914	0.336836	-1.99478	0.0460667
MSTRG.15143|Galt	272.455	0.600408	0.30103	1.99451	0.046096
MSTRG.318|Rftn2	1077.66	0.263646	0.13221	1.99414	0.0461365
ENSMUSG00000037446|Tulp1	48.1504	1.02469	0.513929	1.99384	0.0461693
MSTRG.13052	437.366	-0.389819	0.195532	-1.99363	0.0461923
MSTRG.7184|Spata13	7188.27	1.17209	0.58803	1.99325	0.0462341
ENSMUSG00000073977|Olfr549	6.78757	-2.11172	1.05954	-1.99305	0.046256
MSTRG.3596|Gosr1	8355.15	-0.535748	0.268831	-1.99288	0.0462742
MSTRG.6119|Rybp-ps	50.1065	2.09127	1.05049	1.99077	0.0465067
MSTRG.10192	2500.79	-0.36658	0.184236	-1.98974	0.0466198
MSTRG.8894	662.677	0.912002	0.458536	1.98894	0.0467078
MSTRG.12347	1192.16	3.05428	1.53671	1.98755	0.0468614
MSTRG.15422|Scarna8	3.66044	-2.7055	1.36128	-1.98747	0.04687
ENSMUSG00000027684|Mecom	1171.2	0.338311	0.170241	1.98725	0.0468948
MSTRG.19127|Vhl	318.632	-1.73083	0.871054	-1.98705	0.0469164
MSTRG.17329|1700028K03Rik	15.8299	-1.4881	0.749049	-1.98666	0.0469603
ENSMUSG00000111904|Gm2395	38.0754	-0.733088	0.369099	-1.98616	0.047016
MSTRG.18560|Hoxa6	29.9662	0.711754	0.35838	1.98603	0.0470298
MSTRG.4768|Fam177a2	4168.52	-0.39888	0.200883	-1.98563	0.0470745
MSTRG.8834|Pla1a	6757.04	0.926191	0.466534	1.98526	0.0471155
MSTRG.3079	1069.31	-0.973763	0.490534	-1.98511	0.0471323
ENSMUSG00000041798|Gck	24.9211	-0.811807	0.408983	-1.98494	0.0471512
ENSMUSG00000052221|Ppp1r36	31.0606	0.891899	0.449338	1.98492	0.0471535
ENSMUSG00000111324|Gm31410	37.9037	-0.913803	0.460743	-1.98333	0.047331
ENSMUSG00000044294|Krt84	4.03231	-2.8044	1.4142	-1.98303	0.0473637
ENSMUSG00000022997|Wnt1	3.64135	-2.72698	1.37519	-1.98298	0.0473694
MSTRG.18353|Wdr91	780.576	-1.52595	0.769671	-1.9826	0.0474119
MSTRG.9503|Kifc5b	329.926	1.04579	0.527517	1.98248	0.0474254
ENSMUSG00000117840|Gm50399	18.7715	1.08192	0.545754	1.98243	0.0474317
MSTRG.6279|Gm18517	8.68129	1.44018	0.726553	1.98221	0.0474556
ENSMUSG00000024211|Grm8	19.5277	-0.889075	0.448531	-1.98219	0.0474578
ENSMUSG00000003476|Crhr2	4.13879	-5.51811	2.78453	-1.9817	0.0475127
MSTRG.7083|Ppp1r3e	428.335	0.851558	0.429729	1.98162	0.0475223
MSTRG.12334	1345.85	0.680209	0.343352	1.98108	0.0475821
MSTRG.7916|Hgh1	1626.13	-0.510429	0.257702	-1.98069	0.0476257
MSTRG.24696|Mid2	1598.26	-1.91201	0.965464	-1.98041	0.0476576
MSTRG.22901|Gm37758	38.4521	0.820005	0.414088	1.98027	0.0476733
MSTRG.2511	4737.68	0.927396	0.468388	1.97997	0.0477066
MSTRG.3888|Gm11520	65.8491	-0.582254	0.294141	-1.97951	0.0477585
MSTRG.18401|Trbv5	48.0274	-1.1819	0.597173	-1.97917	0.0477971
MSTRG.1755	2250.41	-1.2007	0.60681	-1.97872	0.047848
ENSMUSG00000068327|Tlx2	13.1188	-1.31895	0.666767	-1.97813	0.0479136
ENSMUSG00000102463|1700003N22Rik	3.82677	-2.75054	1.39093	-1.97749	0.0479864
MSTRG.10585|Maskbp3	21.134	-2.20479	1.11517	-1.9771	0.0480308
MSTRG.22649	38705.9	-2.68517	1.35871	-1.97626	0.0481253
ENSMUSG00000053024|Cntn2	32.5409	1.57093	0.794965	1.9761	0.048144
MSTRG.21614|Dctn6	3211.38	0.351194	0.177772	1.97553	0.0482084
MSTRG.15078|Gm12366	6042.05	-0.583612	0.295467	-1.97522	0.0482431
MSTRG.12922	278.473	0.480484	0.24328	1.97502	0.0482655
MSTRG.6329	3612.57	-0.448517	0.227137	-1.97466	0.0483071
MSTRG.4338	2492.88	-0.941379	0.476973	-1.97365	0.0484213
ENSMUSG00000048424|Ranbp3l	22.3537	-0.842632	0.427089	-1.97296	0.0484996
MSTRG.7394	2196.59	-0.872237	0.442295	-1.97207	0.0486013
MSTRG.22805|Ldlr	6651.13	-1.82546	0.925852	-1.97166	0.0486485
MSTRG.8266	2176.2	0.938343	0.475965	1.97145	0.0486719
MSTRG.103|Gm26524	2.83897	-2.93777	1.49042	-1.9711	0.0487127
MSTRG.8258|Gm49442	11.764	-1.58441	0.803946	-1.97079	0.0487477
MSTRG.19890	166.334	0.652883	0.331326	1.97052	0.0487791
MSTRG.16469	484.048	1.88335	0.956185	1.96965	0.0488781
ENSMUSG00000022376|Adcy8	11.2349	2.88344	1.46435	1.96909	0.0489429
MSTRG.2880	2206.52	-0.932401	0.47352	-1.96908	0.0489434
ENSMUSG00000070873|Lilra5	3.80113	-2.80049	1.42242	-1.96882	0.0489742
MSTRG.116	9205.97	-0.756815	0.384502	-1.9683	0.0490339
MSTRG.14499	6381.91	0.619614	0.314867	1.96786	0.049084
ENSMUSG00000109238|Gm35060	32.7647	-0.745746	0.379147	-1.96691	0.0491938
MSTRG.11599	158.531	0.535732	0.272512	1.9659	0.0493096
MSTRG.15648|Urod	3009.18	0.219821	0.111828	1.9657	0.0493329
MSTRG.21062|Gm42715	4.02102	2.33633	1.18902	1.96493	0.0494227
MSTRG.12595|Celf1	24378.6	0.268378	0.136613	1.96451	0.0494711
MSTRG.18861|Ankrd53	94.2591	-0.630644	0.321063	-1.96423	0.0495029
MSTRG.19611|Tmem150b	40.3758	0.625442	0.318424	1.96418	0.0495095
MSTRG.21633|Tusc3	2616.18	0.394467	0.200857	1.96391	0.0495401
MSTRG.15281	1065.73	0.632794	0.322344	1.96311	0.049634
ENSMUSG00000102336|Gm37233	196.172	0.591819	0.301495	1.96295	0.0496518
MSTRG.24782|Gm15163	673.414	0.328474	0.167351	1.96278	0.0496715
ENSMUSG00000057697|Vmn1r53	1.9981	-3.38803	1.72617	-1.96275	0.0496755
ENSMUSG00000108194|1700097M23Rik	1.9981	-3.38803	1.72617	-1.96275	0.0496755
MSTRG.580|A530040E14Rik	1146.19	-1.20139	0.612177	-1.96249	0.0497053
ENSMUSG00000097924|A730020E08Rik	15.7561	-1.0032	0.511216	-1.96238	0.0497183
MSTRG.12549	46875.4	-0.86393	0.440482	-1.96133	0.0498408
MSTRG.21725|AW046200	22.007	-0.975456	0.497529	-1.9606	0.0499256
